# Supplementary material for: dia-PASEF Enables Rapid Profiling of the Human Secretome for Deeper Insights Into Cellular Dynamics and Inflammatory Mechanisms
Source: Mol Cell Proteomics. 2026 May 28;25(7):101597. doi: 10.1016/j.mcpro.2026.101597 (PMC13314884; doi:10.1016/j.mcpro.2026.101597)
Supplement: Supplemental Figures [file mmc1.xlsx]

## Sheet: S0. Column Descriptions
Column descriptions for supplementary tables
S1 - SIMA Analysis Parameters
Column	Description
Process / Input / Method / Output	Steps in the SIMA image analysis pipeline.
Channel	Fluorescence channel used for segmentation.
Thresholds / Area / Coefficients	Numerical settings for segmentation and filtering.
Output population	Labelled population assigned.
Intensity Mean columns	Mean pixel intensity for live/dead markers per nucleus.
S2 - Nomic nELISA Panel
Column	Description
Protein Name	Target protein measured by nELISA.
Gene Symbol	Uniprot gene name.
S3 - dia-PASEF parameters
Column	Description
MS Type	MS scan type (either MS1 or PASEF).
Cycle ID	Acquisition cycle number.
Start IM / End IM (1/K0)	Start and end of the ion mobility window for each acquisition cycle.
Start Mass / End Mass (m/z)	Start and end of the m/z window for each acquisition cycle.
CE (eV)	Collision energy (if provided).
S4 - Acetone unique proteins GO
Column	Description
Protein	Uniprot protein identifier.
GO Molecular Function (MF)	Gene ontology molecular function annotation.
GO Biological Process (BP)	Gene ontology biological process annotation.
GO Cellular Component (CC)	Gene ontology cellular compartment annotation.
S5 - Evosep SPD Protein Overlap
Column	Description
Gene	Uniprot gene name.
Uniprot ID	Uniprot accession.
30 SPD, 60 SPD, 100 SPD, 200 SPD, 300 SPD	Binary identification (1 = detected, 0 = not detected) at each LC-MS throughput setting.
GO MF / GO BP / GO CC	GO annotations for function, process and compartment for each protein.
S6 - Secretome Dataset M1
Metadata Columns
Column	Description
protein_group	DIA-NN protein group identifier.
protein_ids	Uniprot accession.
protein_names	Uniprot protein name.
genes	Uniprot gene name.
first_protein_description	Uniprot description of leading protein.
Unique Peptides	Number of proteotypic proteins per identification
Sample Column Names
Component	Meaning
CHiPSC / 006 / S2	Donor line.
M0, LPS, IFN, EC, HKMT, HKSA	Stimulation Condition.
Inj1 / Inj2 / Inj3	Analytical LC-MS injection replicate.
01 / 02 / 03	Technical replicate.
Columns contain VSN-normalised, log2 transformed DIA-NN protein intensities per sample.
S7 - Nomic Dataset M1
Column	Description
Protein ID	Protein target measured by nELISA.
All other columns	Fluorescence-derived concentrations for each sample.
S8 - Nomic unique protein IDs
Column	Description
Protein Name	Target protein measured by nELISA.
Gene Symbol	Uniprot gene name.
S9 - In Silico Digests
Column	Description
Mass	Peptide fragment mass
Position	Peptide fragment amino acid position in relation to full protein
Modifications	Peptide modification (ie carbamidomethylation of cysteine)
Sequence	Amino acid sequence of peptide fragment
S10 - Secretome dataset kinetics
Metadata Columns
Column	Description
protein_group	DIA-NN protein group identifier.
protein_ids	Uniprot accession.
protein_names	Uniprot protein name.
genes	Uniprot gene name.
first_protein_description	Uniprot description of leading protein.
Unique Peptides	Number of proteotypic proteins per identification
Sample Column Names
Component	Meaning
CHiPSC / 006 / S2	Donor line.
0-1, 1-2, 2-3, 3-4, 5-6, 7-8, 15-16, 23-24	Timepoint.
Inj1 / Inj2 / Inj3	Analytical LC-MS injection replicate.
01 / 02 / 03	Technical replicate.
Columns contain VSN-normalised, log2 transformed DIA-NN protein intensities per sample.

## Sheet: S1. SIMA Analysis Parameters
Process	Input	Method	Output
Input image	Channel group:1 Sequences: ALL Flatfield Correction: None, Brightfield Correction Stack processing: Individual Planes
Find Nuclei	Channel: BP445/45 (3) ROI: None	Method: C Common Threshold 0.34 Area: > 30 µm² Splitting Coefficient: 6.4 Individual Threshold 0.24 Contrast: > 0.08	Output population: Nuclei
Find Cytoplasm	Channel: BP525/50 (2) Nuclei: nuclei	Method: B Common Threshold: 0.17 Individual Threshold 0.35
Calculate Intensity Properties	Channel: B525/50 (2) Population: Nuclei Region: Cell	Method: Standard Mean	Property Prefix: Live Cell Intensity
Calculate Intensity Properties (2)	Channel: BP600/37 (4) Population: Nuclei Region: Cell	Method: Standard Mean	Property Prefix: Dead Cell Intensity
Select Population	Population: Nuclei	Method: Filter by Property Dead Cell Intensity Mean: > 1000	Output population: Dead Cells
Select Population (2)	Population: Nuclei	Method: Filter by Property Dead Cell Intensity Mean: < 1000	Output population: Live Cells
Results Method: List of Outputs Population: Nuclei Nmber of Objects Dead Cells: Mean Live Cells: Mean Population: Dead Cells Number of Objects Dead Cell Intensity Mean: Mean Population: Live Cells Number of Objects Live Cell Intensity Mean: Mean Object Results Population: Nuclei: None Population: Dead Cells: None Population: Live Cells: None

## Sheet: S2. Nomic nELISA Panel
Protein Name	Gene Symbol
Activin A	INHBA
ADAM10	ADAM10
ADAM17 (TACE)	ADAM17
ADAM28	ADAM28
ADAM9	ADAM9
ADAM-TS 1	ADAMTS1
ADAM-TS 5	ADAMTS5
Adiponectin	ADIPOQ
AITRL (GITR Ligand)	TNFSF18
ANGPT1	ANGPT1
ANGPTL3	ANGPTL3
ANGPTL4	ANGPTL4
ANGPTL7	ANGPTL7
APP	APP
APRIL	TNFSF13
AREG	AREG
BAFF	TNFSF13B
BCMA	TNFRSF17
BDNF	BDNF
BMP2	BMP2
BMP3	BMP3
BMP4	BMP4
BMP6	BMP6
BMP7	BMP7
BMP9	GDF2
Brevican	BCAN
C5/C5a	C5
Calbindin	CALB1
CCL1	CCL1
CCL11	CCL11
CCL13	CCL13
CCL14	CCL14
CCL15	CCL15
CCL16	CCL16
CCL17	CCL17
CCL18	CCL18
CCL19	CCL19
CCL2	CCL2
CCL20	CCL20
CCL21	CCL21
CCL23	CCL23
CCL24	CCL24
CCL25	CCL25
CCL27	CCL27
CCL28	CCL28
CCL3	CCL3
CCL4	CCL4
CCL5	CCL5
CCL7	CCL7
CCL8	CCL8
CD14	CD14
CD163	CD163
CD209 antigen	CD209
CD27L	CD70
CD30	TNFRSF8
CD40L	CD40LG
CD80 (B7-1)	CD80
CD86 (B7-2)	CD86
CHI3L1	CHI3L1
Chymase	CMA1
CLC	CLC
CNTF	CNTF
CRP	CRP
CX3CL1	CX3CL1
CXCL1	CXCL1
CXCL10	CXCL10
CXCL11	CXCL11
CXCL12 (alpha)	CXCL12
CXCL12 (beta)	CXCL12
CXCL13	CXCL13
CXCL14	CXCL14
CXCL16	CXCL16
CXCL17	CXCL17
CXCL3	CXCL3
CXCL4	CXCL4
CXCL5	CXCL5
CXCL6	CXCL6
CXCL7	CXCL7
CXCL9	CXCL9
Cytochrome C	CYCS
Decorin	DCN
DPP4 (CD26)	DPP4
DR3	TNFRSF25
DR4 (TRAIL R1)	TNFRSF10A
DR6	TNFRSF21
ECM1	ECM1
EGF	EGF
EGFR	EGFR
ELA2	ELANE
EMMPRIN	BSG
Endoglin (CD105)	ENG
E-Selectin (CD62E)	SELE
FAS	FAS
FAS-L	FASLG
Fetuin-B	FETUB
FGF-1	FGF1
FGF-19	FGF19
FGF-2	FGF2
FGF-21	FGF21
FGF-4	FGF4
FGF-6	FGF6
FGF-7 (KGF)	FGF7
FGF-9	FGF9
FGFR3 (IIIc)	FGFR3
Fibulin-3	EFEMP1
Ficolin-2	FCN2
FLRG (FSTL3)	FSTL3
Flt-3	FLT3
Flt-3 Ligand	FLT3LG
Galectin-1	LGALS1
Galectin-3	LGALS3
Galectin-9	LGALS9
GAS6	GAS6
G-CSF	CSF3
GDF-11 (BMP-11)	GDF11
GDF-15 (MIC-1)	GDF15
GDNF	GDNF
GH1	GH1
GITR	TNFRSF18
GM-CSF	CSF2
Granzyme B	GZMB
HGF	HGF
HGF R (c-MET)	MET
HVEM	TNFRSF14
ICAM-1	ICAM1
ICAM-2	ICAM2
ICOSL (B7-H2)	ICOSLG
IFN alpha 2	IFNA2
IFN beta	IFNB1
IFN-epsilon	IFNE
IFN gamma	IFNG
IGF-1	IGF1
IGFBP-3	IGFBP3
IGFBP-6	IGFBP6
IL-10	IL10
IL-10 RB	IL10RB
IL-11	IL11
IL-12 p35	IL12A
IL-12 p40	IL12B
IL-12 p70	IL12A/IL12B
IL-12 RB	IL12RB1
IL-13	IL13
IL-15	IL15
IL-15/IL-15RA complex	IL15 and IL15RA
IL-16	IL16
IL-17A	IL17A
IL-17B	IL17B
IL-17C	IL17C
IL-17D	IL17D
IL-17E (IL-25)	IL25
IL-17F	IL17F
IL-18	IL18
IL-1 alpha	IL1A
IL-1 beta	IL1B
IL-1 RA	IL1RN
IL-1 RAcP	IL1RAP
IL-1 RA/RN	IL1RN
IL-1 RB	IL1R2
IL-2	IL2
IL-21	IL21
IL-22	IL22
IL-22 BP	IL22RA2
IL-23	IL23A
IL-24	IL24
IL-27	IL27
IL-28A	IFNL2
IL-29	IFNL1
IL-2 RA (CD25)	IL2RA
IL-3	IL3
IL-31	IL31
IL-32	IL32
IL-33	IL33
IL-33 R (ST2)	IL1RL1
IL-34	IL34
IL-35	EBI3 and IL12A
IL-36 alpha	IL36A
IL-36 R	IL36R
IL-4	IL4
IL-4 RA	IL4R
IL-5	IL5
IL-6	IL6
IL-6 RA (gp80)	IL6R
IL-7	IL7
IL-8	CXCL8
IL-9	IL9
Kit (CD117)	KIT
Leptin	LEP
LIF	LIF
LOX1 (OLR1)	OLR1
L-selectin (CD62L)	SELL
MBP-C	MBP
M-CSF	CSF1
M-CSF R (CD115)	CSF1R
MIF	MIF
MMP-1	MMP1
MMP-10	MMP10
MMP-12	MMP12
MMP-13	MMP13
MMP-2	MMP2
MMP-3	MMP3
MMP-7	MMP7
MMP-9	MMP9
NF-L	NEFL
NGAL (lipocalin-2)	LCN2
NGF beta	NGF
NRG1 beta 1	NRG1
Oncostatin M (OSM)	OSM
Osteoactivin (GPNMB)	GPNMB
Osteopontin (OPN)	SPP1
OX40	TNFRSF4
PCOLCE	PCOLCE
PCSK9	PCSK9
PD-1	PDCD1
PDGF-BB	PDGFB
PD-L1 (B7-H1)	CD274
PD-L2	PDCD1LG2
PGLYRP1 (PGRP-S)	PGLYRP1
PlGF	PGF
Prolargin	PRELP
PTX3	PTX3
Resistin	RETN
SAA	SAA1
SCF	KITLG
SLAMF1 (CD150)	SLAMF1
TACI	TNFRSF13B
TGF-beta 1 (LAP)	TGFB1
TGF-beta 1 (total)	TGFB1
TGF-beta 2	TGFB2
TGF-beta 3	TGFB3
TGF-beta R1 (ALK5)	TGFBR1
TGF-beta R2	TGFBR2
TGF-beta R3	TGFBR3
TGFBI (beta ig-h3)	TGFBI
Thrombomodulin	THBD
Tie-2	TEK
TIMP1	TIMP1
TIMP2	TIMP2
TIMP4	TIMP4
Tissue Factor (TF)	F3
TLR2	TLR2
TNF alpha	TNF
TNF beta	LTA
TNF R1	TNFRSF1A
TNF R2	TNFRSF1B
TNF R3	LTBR
TNFRSF9 (4-1BB)	TNFRSF9
TPO	TPO
TRAIL	TNFSF10
TREM1	TREM1
TREM2	TREM2
TSLP	TSLP
TWEAK	TNFSF12
TWEAK R (CD266)	TNFRSF12A
uPA	PLAU
uPA R	PLAUR
VCAM-1	VCAM1
VEGF-A (165)	VEGFA
VEGF-C	VEGFC
VEGF-D	VEGFD
VEGF R1	FLT1
VEGF R2 (Flk-1)	KDR
VISTA	VSIR
WIF-1	WIF1
WISP-1 (CCN4)	WISP1
Wnt-3a	WNT3A
Wnt-5a	WNT5A
XCL1 (Lymphotactin)	XCL1

## Sheet: S3. dia-PASEF Parameters
#MS Type	Cycle Id	Start IM [1/K0]	End IM [1/K0]	Start Mass [m/z]	End Mass [m/z]	CE [eV]
MS1	0	-	-	-	-	-
PASEF	1	0.97	1.6	685.83	708.84	-
PASEF	1	0.81	0.97	537.81	554.63	-
PASEF	1	0.6	0.81	300.17	395.22	-
PASEF	2	0.99	1.6	708.84	734.35	-
PASEF	2	0.85	0.99	554.63	571.79	-
PASEF	2	0.6	0.85	395.22	425.21	-
PASEF	3	1	1.6	734.35	763.39	-
PASEF	3	0.86	1	571.79	588.83	-
PASEF	3	0.6	0.86	425.21	447.22	-
PASEF	4	1.01	1.6	763.39	797.72	-
PASEF	4	0.87	1.01	588.83	606.31	-
PASEF	4	0.6	0.87	447.22	466.77	-
PASEF	5	1.02	1.6	797.72	839.08	-
PASEF	5	0.88	1.02	606.31	624.82	-
PASEF	5	0.6	0.88	466.77	485.76	-
PASEF	6	1.03	1.6	839.08	892.42	-
PASEF	6	0.89	1.03	624.82	644.33	-
PASEF	6	0.6	0.89	485.76	503.77	-
PASEF	7	1.05	1.6	892.42	971.95	-
PASEF	7	0.9	1.05	644.33	664.34	-
PASEF	7	0.6	0.9	503.77	521.26	-
PASEF	8	1.09	1.6	971.95	1199.58	-
PASEF	8	0.93	1.09	664.34	685.83	-
PASEF	8	0.6	0.93	521.26	537.81	-

## Sheet: S4. Acetone unique proteins GO
Protein	GO Molecular Function (MF)	GO Biological Process (BP)	GO Cellular Component (CC)
CPEB1	RNA binding	Regulation of translation; mRNA processing	Cytoplasmic ribonucleoprotein complex
ADI1	Dioxygenase activity; metal ion binding	Methionine salvage pathway	Cytosol
CCT7	ATP binding; protein folding chaperone activity	Protein folding and assembly	Cytosol
CCT8	ATP binding; unfolded protein binding	Protein folding and complex assembly	Cytosol
CHORDC1	Co‐chaperone activity; protein binding	Protein folding; cellular stress response	Cytosol
CUTA	Metal ion binding (notably copper)	Copper ion homeostasis	Cytosol
DCXR	Oxidoreductase activity	Carbohydrate metabolic process; detoxification	Cytosol
DMWD	Not well characterized	Not well characterized	Cytosol
EIF2S1	GTP binding; translation initiation factor activity	Translation initiation	Cytosol
EIF2S2	GDP dissociation inhibitor activity	Translation initiation	Cytosol
GATD1	Amidotransferase activity	tRNA modification; protein deamidation	Cytosol
HDHD2	Phosphatase/hydrolase activity	General metabolic process	Cytosol
NCF1	NADPH oxidase activity	Respiratory burst; immune response	Cytosol
NLRP8	Protein binding	Inflammatory response; regulation of cytokine production	Cytosol
NPL	Lyase activity	Carbohydrate metabolic process	Cytosol
PFDN5	Protein binding	Protein folding; chaperone-mediated assembly	Cytosol
PITPNA	Lipid binding; transferase activity	Phospholipid transport; membrane trafficking	Cytosol
PITPNB	Lipid binding; transferase activity	Phospholipid transport; lipid signaling	Cytosol
PSAT1	Transaminase activity	Serine biosynthetic process; amino acid metabolism	Cytosol
PTPN6	Protein tyrosine phosphatase activity	Negative regulation of signal transduction; immune receptor signaling	Cytosol
RARS1	Aminoacyl-tRNA ligase activity	Translation; protein biosynthesis	Cytosol
RPIA	Isomerase activity	Carbohydrate metabolic process; pentose phosphate pathway	Cytosol
SDR9C7	Oxidoreductase activity	Lipid metabolic process; detoxification reactions	Cytosol
SEPHS1	Transferase activity	Selenium compound metabolic process	Cytosol
SH3BGRL3	Protein binding	Signal transduction; cellular communication	Cytosol
SHPK	Kinase activity	Carbohydrate metabolic process; pentose phosphate pathway regulation	Cytosol
TPK1	Kinase activity	Thiamine diphosphate biosynthetic process; vitamin metabolism	Cytosol
UAP1L1	Transferase activity	Glycosylation; nucleotide sugar metabolism	Cytosol
IST1	Protein binding	Endosomal sorting; cytokinesis	Cytosol; endosome
ALOXE3	Oxidoreductase activity; lipid binding	Lipid metabolism; skin barrier formation	Cytosol; epidermal cell region
CRTAP	Protein complex binding (co-factor)	Collagen fibril organization	Endoplasmic reticulum
HSPA13	ATPase activity; protein binding	Protein folding; endoplasmic reticulum stress response	Endoplasmic reticulum
HYOU1	Protein binding	Response to hypoxia; protein folding	Endoplasmic reticulum
DDOST	Protein binding	N-linked glycosylation; protein maturation	Endoplasmic reticulum membrane
A2ML1	Peptidase inhibitor activity	Regulation of proteolysis; extracellular matrix organization	Extracellular region
IGFBP7	Insulin-like growth factor binding	Regulation of cell growth; modulation of IGF signaling	Extracellular region
IL1A	Cytokine activity; receptor binding	Inflammatory response; immune regulation	Extracellular region
KLK10	Serine-type peptidase activity	Proteolysis; regulation of extracellular matrix	Extracellular region
KLK7	Serine-type endopeptidase activity	Proteolysis; skin desquamation	Extracellular region
MMP10	Metallopeptidase activity	Extracellular matrix organization; tissue remodeling	Extracellular region
IGHV3-49	Antigen binding	Immune response; antibody-mediated immunity	Extracellular region (as part of immunoglobulin)
IGKV1-12	Antigen binding	Immune response; antibody-mediated immunity	Extracellular region (as part of immunoglobulin)
TNFRSF11B	Receptor binding	Regulation of bone resorption; osteoclast differentiation	Extracellular region (soluble decoy receptor)
FGB	Structural molecule activity	Blood coagulation; fibrin clot formation	Extracellular region; blood plasma
WNT7A	Receptor binding; signaling receptor activity	Developmental processes; cell signaling; morphogenesis	Extracellular region; membrane-associated (as ligand)
RAB6A	GTPase activity	Vesicle-mediated transport; Golgi organization	Golgi apparatus
TMED10	Cargo receptor activity	Protein transport; vesicular trafficking between the ER and Golgi	Golgi apparatus; ER–Golgi intermediate compartment
NPC1	Cholesterol binding	Cholesterol transport; lipid homeostasis	Late endosome; lysosome
NAGLU	Hydrolase activity (aminidase)	Glycosaminoglycan catabolic process	Lysosome
SCARB2	Lipid binding	Lysosomal transport; membrane organization	Lysosome
CTSV	Cysteine-type endopeptidase activity	Protein catabolic process; antigen processing	Lysosome; extracellular region (secreted form)
ACP3	Acid phosphatase activity	Dephosphorylation; protein catabolism	Lysosome; secreted (extracellular)
COX5B	Electron carrier activity	Cellular respiration; electron transport chain	Mitochondrial inner membrane
COX8C	Electron carrier activity	Cellular respiration; oxidative phosphorylation	Mitochondrial inner membrane
ABCB6	ATPase activity; transmembrane transporter activity	Transport of organic compounds; metal ion homeostasis	Mitochondrial membrane; plasma membrane
COA6	Protein binding	Mitochondrial respiratory chain complex assembly	Mitochondrion
SQOR	Oxidoreductase activity	Sulfide oxidation; cellular detoxification	Mitochondrion
TUFM	GTPase activity; translation factor activity	Mitochondrial translation; protein biosynthesis in mitochondria	Mitochondrion
XPNPEP3	Aminopeptidase activity	Protein processing; peptide cleavage	Mitochondrion
PHB2	Protein binding; transcription regulation	Regulation of cell proliferation; mitochondrial function	Mitochondrion; nucleus
LMNB2	Structural molecule activity	Nuclear envelope organization; DNA replication	Nuclear envelope
ERH	Protein binding	Cell cycle progression; transcription regulation	Nucleus
FTO	Demethylase activity	RNA modification; regulation of mRNA splicing	Nucleus
GPATCH1	RNA binding	mRNA splicing; post‐transcriptional regulation	Nucleus
HNRNPUL1	RNA binding	mRNA processing; RNA splicing	Nucleus
LBHD2	Protein binding	(Putative) regulation of transcription or signaling	Nucleus
NAP1L4	Histone binding	Nucleosome assembly; chromatin organization	Nucleus
PHF5A	RNA binding	mRNA splicing; transcription regulation	Nucleus
SF3A1	RNA binding	mRNA splicing; spliceosomal complex assembly	Nucleus
SNRPE	RNA binding	mRNA processing; spliceosome assembly	Nucleus
SSX1	Transcription regulator activity	Regulation of gene expression	Nucleus
THRAP3	Transcription coactivator activity	Regulation of transcription; RNA splicing	Nucleus
ZNF382	DNA binding; transcription factor activity	Regulation of transcription; gene expression	Nucleus
FBXO34	Protein binding; ubiquitin ligase activity	Protein ubiquitination; proteasomal degradation	Nucleus; cytosol
PPIE	Peptidyl-prolyl cis–trans isomerase activity	Protein folding; regulation of assembly of protein complexes	Nucleus; cytosol
ZPR1	Protein binding	Signal transduction; cell proliferation	Nucleus; cytosol
CYBB	Electron transporter activity	Respiratory burst; defense response	Phagolysosome membrane
ABCC10	ATPase activity; transmembrane transporter activity	Xenobiotic/drug transport	Plasma membrane
APLP2	Receptor binding	Nervous system development; cell adhesion	Plasma membrane
CASR	G‐protein coupled receptor activity; calcium ion binding	Regulation of calcium ion homeostasis; signal transduction	Plasma membrane
CD36	Lipid binding; receptor activity	Fatty acid transport; immune response	Plasma membrane
NCAM1	Cell adhesion molecule binding	Cell–cell adhesion; nervous system development	Plasma membrane
TREM2	Receptor activity	Immune response; phagocytosis; inflammatory regulation	Plasma membrane
ADAM12	Metallopeptidase activity; protein binding	Cell adhesion; extracellular matrix organization	Plasma membrane; extracellular region
APP	Protein binding; receptor activity	Neuronal development; signal transduction; cell adhesion	Plasma membrane; extracellular region
F3	Receptor activity; coagulation factor binding	Blood coagulation; hemostasis	Plasma membrane; extracellular region
PAG1	Adaptor activity	Signal transduction; regulation of Src-family kinases	Plasma membrane; lipid rafts
PSMD1	Structural constituent of proteasome	Protein degradation; proteasomal catabolic process	Proteasome complex
PSMD4	Ubiquitin binding	Protein degradation; regulation of ubiquitin-dependent proteolysis	Proteasome complex

## Sheet: S5. Evosep SPD Protein Overlap
Gene	Uniprot ID	30SPD	60SPD	100SPD	200SPD	300SPD	GO Molecular Function (MF)	GO Biological Process (BP)	GO Cellular Component (CC)
FDPS	P14324	1	1	1	1	1	(2E,6E)-farnesyl diphosphate synthase activity	cholesterol biosynthetic process	cytoplasm
HSD17B4	P51659	1	1	1	1	1	(3R)-hydroxyacyl-CoA dehydrogenase (NAD+) activity	alpha-linolenic acid metabolic process	cytosol
CMPK1	P30085	1	1	1	1	1	(d)CMP kinase activity	'de novo' pyrimidine nucleobase biosynthetic process	cytoplasm
GBE1	Q04446	1	1	1	1	1	1,4-alpha-glucan branching enzyme activity	generation of precursor metabolites and energy	cytoplasm
MTAP	Q13126	1	1	1	0	0	1,4-alpha-oligoglucan phosphorylase activity	L-methionine salvage from methylthioadenosine	cytosol
TYMP	P19971	1	1	1	1	0	1,4-alpha-oligoglucan phosphorylase activity	angiogenesis	cytosol
AKR1E2	Q96JD6	1	1	1	1	0	1,5-anhydro-D-fructose reductase activity		cytosol
PTGR1	Q14914	1	1	1	0	0	13-lipoxin reductase activity	leukotriene B4 metabolic process	cytoplasm
PPP1R12A	O14974	0	1	0	0	0	14-3-3 protein binding	cellular response to xenobiotic stimulus	A band
YWHAQ	P27348	1	1	1	1	0	14-3-3 protein binding	negative regulation of DNA-templated transcription	cytoplasm
CBR1	P16152	0	1	0	0	0	15-hydroxyprostaglandin dehydrogenase (NADP+) activity	epithelial cell differentiation	cytosol
HSD17B10	Q99714	0	0	1	0	0	17-beta-hydroxysteroid dehydrogenase (NAD+) activity	androgen metabolic process	cytoplasm
PRDX6	P30041	1	1	1	1	1	1-acylglycerophosphocholine O-acyltransferase activity	cell redox homeostasis	azurophil granule lumen
EEA1	Q15075	0	1	0	0	0	1-phosphatidylinositol binding	chemical synaptic transmission, postsynaptic	axonal spine
ALDH4A1	P30038	1	1	0	0	0	1-pyrroline-5-carboxylate dehydrogenase activity	4-hydroxyproline catabolic process	cytosol
CIAPIN1	Q6FI81	1	1	1	0	0	2 iron, 2 sulfur cluster binding	apoptotic process	cytoplasm
DECR1	Q16698	0	1	0	0	0	2,4-dienoyl-CoA reductase (NADPH) activity	fatty acid beta-oxidation	catalytic complex
ADA	P00813	1	1	0	0	0	2'-deoxyadenosine deaminase activity	adenosine catabolic process	anchoring junction
NUDT1	P36639	1	0	0	0	0	2-hydroxy-ATP hydrolase activity	DNA protection	cytoplasm
NIT2	Q9NQR4	1	1	1	1	0	2-oxoglutaramate amidase activity	asparagine metabolic process	centrosome
ALKBH4	Q9NXW9	0	1	0	0	0	2-oxoglutarate-dependent dioxygenase activity	actomyosin structure organization	contractile ring
ACO1	P21399	1	1	0	0	0	3 iron, 4 sulfur cluster binding	citrate metabolic process	cytoplasm
BPNT1	O95861	1	0	1	0	0	3'(2'),5'-bisphosphate nucleotidase activity	3'-phosphoadenosine 5'-phosphosulfate metabolic process	cytosol
APEX1	P27695	1	1	1	1	1	3'-5' exonuclease activity	base-excision repair	centrosome
NME1	P15531	1	1	1	1	1	3'-5' exonuclease activity	cell differentiation	cytoplasm
REXO2	Q9Y3B8	1	0	0	0	0	3'-5' exonuclease activity	nucleobase-containing compound metabolic process	cytoplasm
MYG1	Q9HB07	1	1	0	0	0	3'-5'-RNA exonuclease activity	locomotory exploration behavior	cytoplasm
CBR3	O75828	1	0	0	0	0	3-beta-hydroxysteroid 3-dehydrogenase (NADP+) activity	cognition	cytosol
HADH	P40939	1	1	1	1	1	3-hydroxyacyl-CoA dehydrogenase activity	cardiolipin acyl-chain remodeling	mitochondrial fatty acid beta-oxidation multienzyme complex
HADHA	P40939	1	0	0	0	0	3-hydroxyacyl-CoA dehydrogenase activity	cardiolipin acyl-chain remodeling	mitochondrial fatty acid beta-oxidation multienzyme complex
HADHB	P55084	0	1	0	0	0	3-hydroxyacyl-CoA dehydrogenase activity	cellular response to lipopolysaccharide	endoplasmic reticulum
BDH1	Q02338	0	1	0	0	0	3-hydroxybutyrate dehydrogenase activity	steroid metabolic process	intracellular membrane-bounded organelle
HIBADH	P31937	1	1	1	0	0	3-hydroxyisobutyrate dehydrogenase activity	valine catabolic process	mitochondrial matrix
HIBCH	Q6NVY1	1	1	1	0	0	3-hydroxyisobutyryl-CoA hydrolase activity	branched-chain amino acid catabolic process	mitochondrial matrix
IVD	P26440	1	1	0	0	0	3-methylbutanoyl-CoA dehydrogenase activity	branched-chain amino acid catabolic process	mitochondrial matrix
SULT1A1	P50225	1	1	0	0	0	3'-phosphoadenosine 5'-phosphosulfate binding	3'-phosphoadenosine 5'-phosphosulfate metabolic process	cytoplasm
ACO2	Q99798	1	1	1	1	1	4 iron, 4 sulfur cluster binding	citrate metabolic process	cytosol
PCBD1	P61457	1	1	1	0	0	4-alpha-hydroxytetrahydrobiopterin dehydratase activity	tetrahydrobiopterin biosynthetic process	cytosol
ALDH9A1	P49189	1	1	1	0	0	4-trimethylammoniobutyraldehyde dehydrogenase activity	aldehyde metabolic process	cytoplasm
XRCC6	P12956	1	1	1	0	0	5'-deoxyribose-5-phosphate lyase activity	activation of innate immune response	chromosome, telomeric region
DCTD	P32321	1	1	0	0	0	5-hydroxymethyl-dUMP N-hydrolase activity	cytidine deamination	cytoplasm
ACP3	P15309	1	1	1	1	0	5'-nucleotidase activity	adenosine metabolic process	apical part of cell
NT5DC1	Q5TFE4	1	1	1	0	0	5'-nucleotidase activity
EEF2	P13639	1	1	1	1	1	5S rRNA binding	cellular response to brain-derived neurotrophic factor stimulus	aggresome
QDPR	P09417	1	1	1	1	0	6,7-dihydropteridine reductase activity	amino acid metabolic process	cytoplasm
PGLS	O95336	1	1	1	1	1	6-phosphogluconolactonase activity	carbohydrate metabolic process	cytosol
SRP14	P37108	1	1	1	0	0	7S RNA binding	cotranslational protein targeting to membrane	cytoplasm
SRP9	P49458	1	1	1	0	0	7S RNA binding	negative regulation of translational elongation	cytosol
NUDT5	Q9UKK9	1	1	1	1	1	8-oxo-dGDP phosphatase activity	ATP generation from poly-ADP-D-ribose	cytosol
TSNAX	Q99598	1	1	0	0	0	A2A adenosine receptor binding	cell differentiation	cytoplasm
ABCC10	Q5T3U5	1	1	0	0	0	ABC-type glutathione S-conjugate transporter activity	leukotriene metabolic process	basal plasma membrane
ABCB6	Q9NP58	1	0	1	0	0	ABC-type heme transporter activity	brain development	ATP-binding cassette (ABC) transporter complex
NCEH1	Q6PIU2	0	1	0	0	0	acetylalkylglycerol acetylhydrolase activity	ether lipid metabolic process	endoplasmic reticulum membrane
ACAA2	P42765	1	1	1	1	0	acetyl-CoA C-acetyltransferase activity	cellular response to hypoxia	ciliary basal body
ACAT1	P24752	0	1	1	0	0	acetyl-CoA C-acetyltransferase activity	acetyl-CoA biosynthetic process	endoplasmic reticulum
ACOT9	Q9Y305	1	1	0	0	0	acetyl-CoA hydrolase activity	acyl-CoA metabolic process	mitochondrial inner membrane
HEXA	P06865	1	1	1	1	1	acetylglucosaminyltransferase activity	adult walking behavior	azurophil granule
HEXB	P07686	1	1	1	1	1	acetylglucosaminyltransferase activity	astrocyte cell migration	acrosomal vesicle
FAHD1	Q6P587	1	1	1	0	0	acetylpyruvate hydrolase activity	oxaloacetate metabolic process	cytosol
FNTA	P49354	1	1	1	0	0	acetyltransferase activator activity	peptide pheromone maturation	CAAX-protein geranylgeranyltransferase complex
PDCD5	O14737	1	1	1	0	0	acetyltransferase activator activity	apoptotic process	cytoplasm
ACP1	P24666	1	1	1	1	1	acid phosphatase activity	chemical synaptic transmission	cytoplasm
ACP2	P11117	1	1	0	0	0	acid phosphatase activity	lysosome organization	extracellular exosome
ADI1	Q9BV57	1	1	0	0	0	acireductone dioxygenase (Ni2+-requiring) activity	L-methionine salvage from methylthioadenosine	cytoplasm
ENOPH1	Q9UHY7	1	1	1	1	0	acireductone synthase activity	L-methionine salvage from methylthioadenosine	cytosol
SERPINA5	P05154	1	1	1	1	1	acrosin binding	fusion of sperm to egg plasma membrane involved in single fertilization	acrosomal membrane
ACTN4	O43707	1	1	1	1	1	actin binding	actin cytoskeleton organization	actin cytoskeleton
ACTR2	P61160	1	1	1	1	1	actin binding	Arp2/3 complex-mediated actin nucleation	actin cap
ACTR3	P61158	1	1	1	1	1	actin binding	actin polymerization-dependent cell motility	actin cytoskeleton
ALDOA	P04075	1	1	1	1	1	actin binding	actin filament organization	actin cytoskeleton
ARPC1B	O15143	1	1	1	1	1	actin binding	Arp2/3 complex-mediated actin nucleation	actin cytoskeleton
ARPC2	O15144	1	1	1	1	1	actin binding	actin filament polymerization	actin cytoskeleton
ARPC3	O15145	1	1	1	1	1	actin binding	actin polymerization-dependent cell motility	actin cytoskeleton
ARPC4	P59998	1	1	1	1	1	actin binding	actin filament polymerization	Arp2/3 protein complex
ARPC5	O15511	1	1	1	1	1	actin binding	actin cytoskeleton organization	actin cytoskeleton
CAP1	Q01518	1	1	1	1	1	actin binding	actin filament organization	azurophil granule lumen
CAPZA1	P52907	1	1	1	1	1	actin binding	actin cytoskeleton organization	actin cytoskeleton
CAPZB	P47756	1	1	1	1	1	actin binding	actin polymerization or depolymerization	actin cytoskeleton
CORO1A	P31146	1	1	1	1	1	actin binding	actin cytoskeleton organization	actin filament
CORO7	P57737	1	0	0	0	0	actin binding	actin filament polymerization	cytoplasmic vesicle
COTL1	Q14019	1	1	1	1	1	actin binding	defense response to fungus	cortical actin cytoskeleton
CROCC	Q5TZA2	0	1	0	0	0	actin binding	cellular homeostasis	9+2 motile cilium
DBNL	Q9UJU6	1	1	1	1	0	actin binding	adaptive immune response	anchoring junction
EPB41L3	Q9Y2J2	1	1	1	1	1	actin binding	actomyosin structure organization	cell junction
EVL	Q9UI08	1	1	1	0	0	actin binding	actin filament organization	cytoplasm
EZR	P15311	1	1	1	1	1	actin binding	actin cytoskeleton organization	actin cytoskeleton
FERMT2	Q96AC1	0	0	1	1	0	actin binding	adherens junction maintenance	adherens junction
FHL3	Q13643	1	0	0	0	0	actin binding	actin cytoskeleton organization	focal adhesion
FLNB	O75369	1	1	1	0	0	actin binding	actin cytoskeleton organization	actin cytoskeleton
FSCN1	Q16658	1	1	1	1	1	actin binding	actin cytoskeleton organization	actin cytoskeleton
GC	P02774	1	1	1	1	1	actin binding	vitamin D metabolic process	blood microparticle
GMFB	P60983	1	1	1	1	0	actin binding	actin filament debranching	cortical actin cytoskeleton
GMFG	O60234	1	1	1	1	1	actin binding	actin filament debranching	cortical actin cytoskeleton
GSN	P06396	1	1	1	1	1	actin binding	actin filament capping	actin cap
HDGF	P51858	1	1	1	1	0	actin binding	chromatin remodeling	collagen-containing extracellular matrix
HNRNPU	Q00839	1	1	1	0	0	actin binding	adaptive thermogenesis	catalytic step 2 spliceosome
IQGAP2	Q13576	1	0	0	0	0	actin binding	Arp2/3 complex-mediated actin nucleation	actin cytoskeleton
KIF18A	Q8NI77	0	1	0	0	0	actin binding	cellular response to estradiol stimulus	caveola
LCP1	P13796	1	1	1	1	1	actin binding	actin crosslink formation	actin cytoskeleton
LSP1	P33241	1	1	1	1	1	actin binding	cellular defense response	actin cytoskeleton
MICAL1	Q8TDZ2	0	0	0	1	0	actin binding	actin filament bundle assembly	actin cytoskeleton
MICAL2	O94851	1	1	0	0	0	actin binding	actin filament depolymerization	actin filament
MICAL3	Q7RTP6	1	0	0	0	0	actin binding	actin filament depolymerization	cell cortex
MSN	P26038	1	1	1	1	1	actin binding	cellular response to testosterone stimulus	adherens junction
MYH9	P35579	1	1	1	1	0	actin binding	actin cytoskeleton organization	actin cytoskeleton
P4HB	P07237	1	1	1	1	1	actin binding	cellular response to hypoxia	cytoskeleton
PDLIM2	Q96JY6	1	0	0	0	0	actin binding	actin cytoskeleton organization	adherens junction
PDLIM5	Q96HC4	0	1	0	0	0	actin binding	actin cytoskeleton organization	actin cytoskeleton
PFN1	P07737	1	1	1	1	1	actin binding	actin cytoskeleton organization	blood microparticle
PIP	P12273	1	1	1	1	1	actin binding	detection of chemical stimulus involved in sensory perception of bitter taste	extracellular exosome
PPP1R18	Q6NYC8	1	1	0	0	0	actin binding		cytoplasm
RDX	P35241	1	1	1	1	1	actin binding	apical protein localization	adherens junction
S100A4	P26447	1	1	1	1	1	actin binding	epithelial to mesenchymal transition	collagen-containing extracellular matrix
SNCA	P37840	0	1	0	0	0	actin binding	adult locomotory behavior	actin cytoskeleton
TAGLN	Q01995	1	1	0	0	0	actin binding	epithelial cell differentiation	cytoplasm
TMOD3	Q9NYL9	1	1	1	0	0	actin binding	actin filament organization	adherens junction
TPM1	P09493	1	1	1	1	0	actin binding	actin filament organization	actin cytoskeleton
TPM2	P07951	1	1	1	1	0	actin binding	actin filament organization	actin cytoskeleton
TRPV4	Q9HBA0	1	0	0	0	0	actin binding	actin cytoskeleton organization	adherens junction
TWF1	Q12792	1	0	0	0	0	actin binding	actin filament depolymerization	actin cytoskeleton
VASP	P50552	1	1	0	0	0	actin binding	actin polymerization or depolymerization	actin cytoskeleton
VCL	P18206	1	1	1	1	1	actin binding	adherens junction assembly	adherens junction
WAS	P42768	1	0	0	0	0	actin binding	actin filament polymerization	actin cytoskeleton
WASF2	Q9Y6W5	1	0	0	0	0	actin binding	actin cytoskeleton organization	actin cytoskeleton
WIPF1	O43516	1	1	0	0	0	actin binding	actin filament-based movement	actin cytoskeleton
YWHAH	Q04917	1	1	1	1	1	actin binding	glucocorticoid catabolic process	cerebellar granule cell to Purkinje cell synapse
ACTN1	P12814	1	1	1	1	1	actin filament binding	actin cytoskeleton organization	brush border
AIF1	P55008	1	1	1	1	1	actin filament binding	actin crosslink formation	actin filament
ARPC5L	Q9BPX5	1	1	1	1	1	actin filament binding	Arp2/3 complex-mediated actin nucleation	Arp2/3 protein complex
CAPG	P40121	1	1	1	1	1	actin filament binding	actin filament severing	actin cytoskeleton
CAPZA2	P47755	1	1	1	1	0	actin filament binding	actin cytoskeleton organization	actin cytoskeleton
CFL1	P23528	1	1	1	1	1	actin filament binding	actin cytoskeleton organization	actin cytoskeleton
CFL2	Q9Y281	1	0	0	0	0	actin filament binding	actin filament depolymerization	actin cytoskeleton
CORO1B	Q9BR76	1	1	1	1	1	actin filament binding	actin cytoskeleton organization	actin filament
CORO1C	Q9ULV4	1	1	1	1	0	actin filament binding	actin filament organization	actin cytoskeleton
CYFIP1	Q7L576	1	0	0	0	0	actin filament binding	axon extension	cytosol
DSTN	P60981	1	1	1	0	0	actin filament binding	actin filament depolymerization	actin cytoskeleton
FLNA	P21333	1	1	1	1	1	actin filament binding	actin crosslink formation	actin cytoskeleton
HCLS1	P14317	1	1	1	1	1	actin filament binding	actin filament organization	cytoplasm
IQGAP1	P46940	1	1	1	1	1	actin filament binding	caveola assembly	actin filament
LASP1	Q14847	1	1	1	1	1	actin filament binding	monoatomic ion transport	cortical actin cytoskeleton
MARCKS	P29966	1	1	1	1	1	actin filament binding	actin crosslink formation	actin cytoskeleton
NEB	P20929	1	0	0	0	0	actin filament binding	cardiac muscle thin filament assembly	actin cytoskeleton
NEXN	Q0ZGT2	1	0	0	0	0	actin filament binding	axon guidance	actin cytoskeleton
PHPT1	Q9NRX4	1	1	1	0	0	actin filament binding	actin cytoskeleton organization	cytosol
PLEC	Q15149	1	1	1	1	1	actin filament binding	actomyosin contractile ring assembly actin filament organization	axon
PLS1	Q14651	1	1	1	1	0	actin filament binding	actin filament bundle assembly	actin filament
POF1B	Q8WVV4	1	1	1	0	0	actin filament binding	actin cytoskeleton organization	actin filament
TAGLN2	P37802	1	1	1	1	1	actin filament binding	actin filament organization	actin cytoskeleton
TLN1	Q9Y490	1	1	1	0	0	actin filament binding	cell-cell adhesion	adherens junction
TPM3	P06753	1	1	1	1	1	actin filament binding	actin filament organization	actin cytoskeleton
TPM4	P67936	1	1	1	1	1	actin filament binding	actin filament organization	actin filament
TTN	Q8WZ42	0	0	1	0	0	actin filament binding	cardiac muscle cell development	condensed nuclear chromosome
TWF2	Q6IBS0	1	1	1	1	0	actin filament binding	actin filament depolymerization	actin filament
WDR1	O75083	1	1	1	1	1	actin filament binding	actin filament depolymerization	cell junction
TMSB10	P63313	1	0	0	0	0	actin monomer binding	actin filament organization	cytoplasm
TMSB4X	P62328	1	1	1	1	1	actin monomer binding	actin filament organization	cytoplasm
CSRP1	P21291	1	1	1	1	0	actinin binding	muscle tissue development	cytoplasm
FKBP1A	P62942	1	1	1	1	1	activin receptor binding	'de novo' protein folding	cytoplasm
PLA2G15	Q8NCC3	1	1	1	1	1	acylglycerol O-acyltransferase activity	ceramide metabolic process	extracellular exosome
ACYP2	P14621	1	1	0	0	0	acylphosphatase activity	phosphate-containing compound metabolic process	mitochondrion
ACAT2	O75908	1	1	0	0	0	acyltransferase activity	cholesterol efflux	brush border
TGM3	Q08188	1	1	1	1	1	acyltransferase activity	hair follicle morphogenesis	cytoplasm
SLC25A5	P05141	1	1	1	0	0	adenine nucleotide transmembrane transporter activity	adaptive thermogenesis	membrane
FHIT	P49789	0	1	0	0	0	adenosine 5'-monophosphoramidase activity	diadenosine triphosphate catabolic process	cytoplasm
HINT1	P49773	1	1	1	0	0	adenosine 5'-monophosphoramidase activity	intrinsic apoptotic signaling pathway by p53 class mediator	cytoplasm
ADA2	Q9NZK5	1	1	0	0	0	adenosine deaminase activity	adenosine catabolic process	azurophil granule lumen
ADK	P55263	1	1	1	0	0	adenosine kinase activity	AMP salvage	cytosol
AHCY	P23526	1	1	1	1	0	adenosylhomocysteinase activity	one-carbon metabolic process	cytosol
ADGRV1	Q8WXG9	1	0	1	0	0	adenylate cyclase inhibitor activity	cell surface receptor signaling pathway	cell surface
GNAI1	P63096	0	0	0	0	1	adenylate cyclase inhibitor activity	adenylate cyclase-inhibiting G protein-coupled receptor signaling pathway	cell cortex
AK1	P00568	1	1	1	1	0	adenylate kinase activity	ADP biosynthetic process	cytoplasm
AK2	P54819	1	1	1	1	1	adenylate kinase activity	ADP biosynthetic process	cytoplasm
BAG3	O95817	1	0	0	0	0	adenyl-nucleotide exchange factor activity	aggresome assembly	aggresome
GRPEL1	Q9HAV7	1	1	1	1	0	adenyl-nucleotide exchange factor activity	intracellular protein transport	mitochondrial inner membrane
HSPA4	P34932	1	1	1	1	1	adenyl-nucleotide exchange factor activity	chaperone-mediated protein complex assembly	cytosol
HSPH1	Q92598	1	1	1	1	1	adenyl-nucleotide exchange factor activity	chaperone cofactor-dependent protein refolding	cytoplasm
HYOU1	Q9Y4L1	1	1	1	0	0	adenyl-nucleotide exchange factor activity	cellular response to hypoxia	endocytic vesicle lumen
ADSS2	P30520	1	1	1	0	0	adenylosuccinate synthase activity	'de novo' AMP biosynthetic process	cytoplasm
CDH13	P55290	1	0	0	0	0	adiponectin binding	adherens junction organization	adherens junction
ATP5F1A	P25705	1	1	1	0	0	ADP binding	ATP biosynthetic process	cell surface
CHORDC1	Q9UHD1	1	0	0	0	0	ADP binding	centrosome duplication
GCLC	P48506	1	1	1	1	1	ADP binding	blood vessel diameter maintenance	cytosol
GLUD1	P00367	1	1	1	1	1	ADP binding	glutamate biosynthetic process	cytoplasm
ME1	P48163	1	1	1	1	1	ADP binding	carbohydrate metabolic process	cytoplasm
PGK1	P00558	1	1	1	1	1	ADP binding	canonical glycolysis	cytosol
PGK2	P07205	1	1	1	1	0	ADP binding	canonical glycolysis	cytosol
VCP	P55072	1	1	1	1	1	ADP binding	aggresome assembly	ATPase complex
CANT1	Q8WVQ1	1	0	0	0	0	ADP phosphatase activity	positive regulation of canonical NF-kappaB signal transduction	endoplasmic reticulum membrane
PGP	A6NDG6	1	1	1	0	0	ADP phosphatase activity	glycerol biosynthetic process	cytoplasm
MACROH2A1	O75367	1	1	1	0	0	ADP-D-ribose binding	DNA repair	Barr body
NUDT14	O95848	1	1	0	0	0	ADP-ribose diphosphatase activity	nucleoside phosphate metabolic process	cytosol
NUDT9	Q9BW91	1	1	0	0	0	ADP-ribose diphosphatase activity	ADP catabolic process	cell junction
ADPRS	Q9NX46	1	1	1	0	0	ADP-ribosylserine hydrolase activity	base-excision repair, gap-filling	cytoplasm
C1QBP	Q07021	1	1	1	1	0	adrenergic receptor binding	apoptotic process	cell surface
ANPEP	P15144	1	1	0	0	0	alanyl aminopeptidase activity	angiogenesis	cytoplasm
NPEPPS	P55786	1	1	1	1	1	alanyl aminopeptidase activity	cellular response to hypoxia	cytoplasm
ADH5	P11766	1	1	1	1	1	alcohol dehydrogenase (NAD+) activity	fatty acid omega-oxidation	cytosol
ALDH16A1	Q8IZ83	1	1	0	0	0	aldehyde dehydrogenase (NAD+) activity		membrane
ALDH7A1	P49419	1	1	1	0	0	aldehyde dehydrogenase (NAD+) activity	aldehyde metabolic process	cytosol
SHMT1	P34896	1	1	0	0	0	aldehyde-lyase activity	carnitine biosynthetic process	cytoplasm
AKR1A1	P14550	1	1	1	1	1	aldo-keto reductase (NADPH) activity	aldehyde catabolic process	apical plasma membrane
AKR7A2	O43488	1	1	1	0	0	aldo-keto reductase (NADPH) activity	aldehyde metabolic process	cytoplasm
GALM	Q96C23	1	1	1	1	1	aldose 1-epimerase activity	carbohydrate metabolic process	cytoplasm
AKR1B1	P15121	1	1	1	1	1	aldose reductase (NADPH) activity	C21-steroid hormone biosynthetic process	cytosol
AKR1C2	P52895	0	0	1	0	0	aldose reductase (NADPH) activity	cellular response to jasmonic acid stimulus	cytosol
ENPP2	Q13822	1	1	1	0	0	alkylglycerophosphoethanolamine phosphodiesterase activity	cell motility	extracellular space
SDR9C7	Q8NEX9	1	0	0	0	0	all-trans-retinol dehydrogenase (NAD+) activity	retinol metabolic process	cytoplasm
GAA	P10253	1	1	1	1	0	alpha-1,4-glucosidase activity	aorta development	autolysosome lumen
LRP1	Q07954	1	1	1	1	0	alpha-2 macroglobulin receptor activity	amyloid-beta clearance	basolateral plasma membrane
APLP1	P51693	0	0	0	1	0	alpha-2A adrenergic receptor binding	animal organ morphogenesis	basement membrane
UCHL1	P09936	1	0	0	0	0	alpha-2A adrenergic receptor binding	adult walking behavior	axon cytoplasm
BPHL	Q86WA6	1	0	0	0	0	alpha-amino-acid esterase activity	amino acid metabolic process	mitochondrial outer membrane
AMY1A	P0DUB6	1	1	1	1	1	alpha-amylase activity	carbohydrate metabolic process	extracellular exosome
JUP	P14923	1	1	1	1	1	alpha-catenin binding	bundle of His cell-Purkinje myocyte adhesion involved in cell communication	adherens junction
GLA	P06280	1	1	1	0	0	alpha-galactosidase activity	glycoside catabolic process	azurophil granule lumen
NAGA	P17050	1	1	1	1	1	alpha-galactosidase activity	carbohydrate catabolic process	cytoplasm
GANAB	Q14697	1	1	1	0	0	alpha-glucosidase activity	carbohydrate metabolic process	endoplasmic reticulum
FUCA1	P04066	1	1	1	1	1	alpha-L-fucosidase activity	fucose metabolic process	azurophil granule lumen
FUCA2	Q9BTY2	1	1	1	0	0	alpha-L-fucosidase activity	fucose metabolic process	azurophil granule lumen
MAN2B1	O00754	1	1	1	1	1	alpha-mannosidase activity	learning or memory	azurophil granule lumen
NAGLU	P54802	1	0	0	0	0	alpha-N-acetylglucosaminidase activity	adult behavior	extracellular exosome
B4GALT1	P15291	0	1	1	0	0	alpha-tubulin binding	acute inflammatory response	azurophil granule membrane
RACGAP1	Q9H0H5	1	0	0	0	0	alpha-tubulin binding	actomyosin contractile ring assembly	acrosomal vesicle
TBCB	Q99426	1	1	0	0	0	alpha-tubulin binding	cell differentiation	cell cortex
PHB2	Q99623	1	1	0	0	0	amide binding	antiviral innate immune response	cell periphery
GATM	P50440	1	1	1	1	1	amidinotransferase activity	creatine biosynthetic process	extracellular exosome
CASR	P41180	1	0	0	0	0	amino acid binding	adenylate cyclase-inhibiting G protein-coupled receptor signaling pathway	apical plasma membrane
KARS1	Q15046	1	1	1	1	0	amino acid binding	basophil activation involved in immune response	aminoacyl-tRNA synthetase multienzyme complex
SHMT2	P34897	1	1	1	0	0	amino acid binding	formate biosynthetic process	BRISC complex
ACY1	Q03154	1	1	1	0	0	aminoacylase activity	amino acid metabolic process	cytosol
CAT	P04040	1	1	1	1	1	aminoacylase activity	aerobic respiration	catalase complex
BLMH	Q13867	1	1	1	1	0	aminopeptidase activity	homocysteine catabolic process	cytoplasm
CTSH	P09668	1	1	1	1	1	aminopeptidase activity	adaptive immune response	acrosomal vesicle
DNPEP	Q9ULA0	1	1	1	0	0	aminopeptidase activity	peptide metabolic process	blood microparticle
DPP3	Q9NY33	1	1	1	1	1	aminopeptidase activity	proteolysis	cytoplasm
DPP4	P27487	1	1	1	0	0	aminopeptidase activity	behavioral fear response	apical plasma membrane
DPP7	Q9UHL4	1	1	1	1	1	aminopeptidase activity	lysosomal protein catabolic process	azurophil granule lumen
DPP9	Q86TI2	1	1	1	0	0	aminopeptidase activity	negative regulation of programmed cell death	cell leading edge
ERAP1	Q9NZ08	1	1	1	1	1	aminopeptidase activity	adaptive immune response	cytoplasm
LAP3	P28838	1	1	1	1	1	aminopeptidase activity	proteolysis	cytoplasm
LTA4H	P09960	1	1	1	1	1	aminopeptidase activity	leukotriene biosynthetic process	cytosol
RNPEP	Q9H4A4	1	1	1	1	1	aminopeptidase activity	proteolysis	extracellular exosome
XPNPEP1	Q9NQW7	1	1	1	1	1	aminopeptidase activity	bradykinin catabolic process	cytoplasm
XPNPEP3	Q9NQH7	1	1	1	0	0	aminopeptidase activity	glomerular filtration	cytoplasm
SLC12A2	P55011	0	1	0	0	0	ammonium channel activity	ammonium transmembrane transport	apical plasma membrane
PYGL	P06737	1	1	1	1	1	AMP binding	glucose homeostasis	cytoplasm
APOE	P02649	1	1	1	0	0	amyloid-beta binding	acylglycerol homeostasis	blood microparticle
C1QA	P02745	1	1	1	0	0	amyloid-beta binding	astrocyte activation	collagen trimer
CD36	P16671	1	0	0	0	0	amyloid-beta binding	amyloid fibril formation	apical plasma membrane
CLSTN1	O94985	1	1	1	1	0	amyloid-beta binding	cell adhesion	cell surface
CLU	P10909	1	0	0	0	0	amyloid-beta binding	amyloid-beta clearance	apical dendrite
CST3	P01034	1	1	1	1	1	amyloid-beta binding	defense response	cytoplasm
IDE	P14735	1	1	1	0	0	amyloid-beta binding	amyloid-beta clearance	basolateral plasma membrane
ITGAM	P11215	1	1	0	0	0	amyloid-beta binding	amyloid-beta clearance	cell surface
ITGB2	P05107	1	1	1	0	0	amyloid-beta binding	amyloid-beta clearance	cell surface
ITM2B	Q9Y287	1	1	0	0	0	amyloid-beta binding	negative regulation of amyloid precursor protein biosynthetic process	endosome membrane
LRPAP1	P30533	1	0	0	0	0	amyloid-beta binding	amyloid-beta clearance by transcytosis	cell surface
MAPK8IP2	Q13387	0	0	1	0	0	amyloid-beta binding	behavioral fear response	cytoplasm
MSR1	P21757	1	1	1	0	0	amyloid-beta binding	amyloid-beta clearance	collagen trimer
PFDN2	Q9UHV9	1	0	0	0	0	amyloid-beta binding	chaperone-mediated protein folding	cytoplasm
PFDN4	Q9NQP4	1	1	0	0	0	amyloid-beta binding	chaperone-mediated protein folding	cytoplasm
PFDN5	Q99471	1	0	0	0	0	amyloid-beta binding	chaperone-mediated protein folding	cytoplasm
PFDN6	O15212	1	1	0	0	0	amyloid-beta binding	chaperone-mediated protein complex assembly	cytoplasm
TLR2	O60603	1	1	0	0	0	amyloid-beta binding	apoptotic process	cell surface
TREM2	Q9NZC2	1	1	1	0	0	amyloid-beta binding	amyloid-beta clearance	extracellular region
VBP1	P61758	1	0	0	0	0	amyloid-beta binding	chaperone-mediated protein folding	cytoplasm
ATP5F1B	P06576	1	1	1	1	1	angiostatin binding	angiogenesis	cell surface
ATP5IF1	Q9UII2	1	1	1	0	0	angiostatin binding	angiogenesis	cell surface
ARRB1	P49407	1	0	0	0	0	angiotensin receptor binding	G protein-coupled receptor internalization	chromatin
PTPRC	P08575	1	1	0	0	0	ankyrin binding	alpha-beta T cell proliferation	bleb
IGHA1	P01876	1	1	1	1	1	antigen binding	adaptive immune response	blood microparticle
IGHD	P01880	1	1	0	0	0	antigen binding	adaptive immune response	blood microparticle
IGHG1	P01857	1	1	1	1	1	antigen binding	adaptive immune response	blood microparticle
IGHG2	P01859	1	1	1	1	1	antigen binding	adaptive immune response	blood microparticle
IGHG3	P01860	1	1	1	0	0	antigen binding	adaptive immune response	blood microparticle
IGHG4	P01861	1	1	1	1	1	antigen binding	adaptive immune response	blood microparticle
IGHM	P01871	0	1	0	0	0	antigen binding	adaptive immune response	blood microparticle
IGHV1-18	A0A0C4DH31	1	1	1	0	0	antigen binding	immunoglobulin mediated immune response	extracellular region
IGHV1-3	A0A0C4DH29	1	0	0	0	0	antigen binding	immunoglobulin mediated immune response	extracellular region
IGHV3-11	P01762	0	0	0	1	0	antigen binding	immune response	extracellular region
IGHV3-15	A0A0B4J1V0	1	0	0	0	0	antigen binding	immunoglobulin mediated immune response	extracellular region
IGHV3-49	A0A0A0MS15	1	0	1	0	0	antigen binding	immunoglobulin mediated immune response	extracellular region
IGHV3-7	P01780	1	1	1	0	0	antigen binding	immune response	blood microparticle
IGHV4-30-2	A0A087WSY4	0	1	0	0	0	antigen binding	immunoglobulin mediated immune response	extracellular region
IGHV4-30-4	P0DP06	1	0	0	0	0	antigen binding	immunoglobulin mediated immune response	extracellular region
IGHV5-10-1	A0A0J9YXX1	1	0	0	0	0	antigen binding	immunoglobulin mediated immune response	extracellular region
IGKC	P01834	1	1	1	1	1	antigen binding	adaptive immune response	blood microparticle
IGKV1-33	P01594	1	1	1	0	0	antigen binding	adaptive immune response	blood microparticle
IGKV3-11	P04433	1	1	1	0	0	antigen binding	adaptive immune response	blood microparticle
IGKV3-15	P01624	1	1	0	1	0	antigen binding	adaptive immune response	blood microparticle
IGKV3-20	P01619	1	1	1	0	0	antigen binding	adaptive immune response	blood microparticle
IGKV4-1	P06312	1	1	1	1	1	antigen binding	adaptive immune response	blood microparticle
IGLC2	P0DOY2	1	1	1	1	1	antigen binding	immunoglobulin mediated immune response	blood microparticle
IGLL5	B9A064	1	1	1	1	1	antigen binding	immunoglobulin mediated immune response	extracellular exosome
IGLV1-51	P01701	1	0	0	0	0	antigen binding	adaptive immune response	extracellular exosome
IGLV3-21	P80748	1	1	0	0	0	antigen binding	adaptive immune response	blood microparticle
IGLV3-25	P01717	1	1	0	0	0	antigen binding	adaptive immune response	blood microparticle
ALB	P02768	1	1	1	1	1	antioxidant activity	cellular response to calcium ion starvation	blood microparticle
APOA4	P06727	0	1	0	0	0	antioxidant activity	acylglycerol homeostasis	blood microparticle
APOM	O95445	1	0	0	0	0	antioxidant activity	cholesterol efflux	discoidal high-density lipoprotein particle
FABP1	P07148	1	0	0	0	0	antioxidant activity	cellular detoxification	cytosol
HP	P00738	1	1	1	1	1	antioxidant activity	acute-phase response	blood microparticle
PRDX2	P32119	1	1	1	1	1	antioxidant activity	cell redox homeostasis	cytoplasm
PRDX5	P30044	1	1	1	0	0	antioxidant activity	cell redox homeostasis	cytoplasm
S100A9	P06702	1	1	1	1	1	antioxidant activity	antimicrobial humoral immune response mediated by antimicrobial peptide	calprotectin complex
HSPD1	P10809	1	1	1	1	0	apolipoprotein A-I binding	'de novo' protein folding	cell surface
CDC42	P60953	1	1	1	0	0	apolipoprotein A-I receptor binding	actin cytoskeleton organization	apical part of cell
LPL	P06858	0	1	1	0	0	apolipoprotein binding	cellular response to fatty acid	catalytic complex
PLG	P00747	1	1	1	1	0	apolipoprotein binding	biological process involved in interaction with symbiont	blood microparticle
APOA2	P02652	1	1	1	1	1	apolipoprotein receptor binding	cellular response to lipoprotein particle stimulus	blood microparticle
ALOX12B	O75342	1	1	1	0	0	arachidonate 12(R)-lipoxygenase activity	arachidonate metabolic process	cytosol
S100A8	P05109	1	1	1	1	1	arachidonate binding	apoptotic process	calprotectin complex
ARG1	P05089	1	1	1	1	1	arginase activity	adaptive immune response	azurophil granule lumen
RARS1	P54136	1	1	0	0	0	arginine binding	arginyl-tRNA aminoacylation	aminoacyl-tRNA synthetase multienzyme complex
ASL	P04424	1	1	0	0	0	argininosuccinate lyase activity	ammonia assimilation cycle	cytoplasm
SLC3A2	P08195	1	1	1	0	0	aromatic amino acid transmembrane transporter activity	amino acid transport	amino acid transport complex
ARSA	O43681	1	1	1	1	1	arsenite transmembrane transporter activity	protein insertion into ER membrane	cytoplasm
AIP	O00170	1	0	1	0	0	aryl hydrocarbon receptor binding	protein maturation	aryl hydrocarbon receptor complex
CA2	P00918	1	1	1	1	1	arylesterase activity	angiotensin-activated signaling pathway	apical part of cell
ARSB	P15848	1	1	1	1	1	arylsulfatase activity	autophagy	azurophil granule lumen
GALNS	P34059	0	1	0	0	0	arylsulfatase activity		azurophil granule lumen
NARS1	O43776	1	1	1	0	0	asparagine-tRNA ligase activity	asparaginyl-tRNA aminoacylation	cytoplasm
NCSTN	Q92542	1	1	0	0	0	aspartic endopeptidase activity, intramembrane cleaving	adult behavior	azurophil granule membrane
SPPL2A	Q8TCT8	1	1	1	0	0	aspartic endopeptidase activity, intramembrane cleaving	membrane protein ectodomain proteolysis	cytoplasmic side of endoplasmic reticulum membrane
ASPRV1	Q53RT3	1	1	1	1	0	aspartic-type endopeptidase activity	protein processing	membrane
CASP3	P42574	1	1	1	0	0	aspartic-type endopeptidase activity	anterior neural tube closure	cytoplasm
CTSD	P07339	1	1	1	1	1	aspartic-type endopeptidase activity	antigen processing and presentation of exogenous peptide antigen via MHC class II	collagen-containing extracellular matrix
GAPDH	P04406	1	1	1	1	1	aspartic-type endopeptidase inhibitor activity	antimicrobial humoral immune response mediated by antimicrobial peptide	cytoplasm
ACLY	P53396	1	1	1	1	1	ATP binding	acetyl-CoA biosynthetic process	azurophil granule lumen
ACTA2	P62736	1	1	1	1	0	ATP binding	cellular response to transforming growth factor beta stimulus	actin cytoskeleton
ACTB	P60709	1	1	1	1	1	ATP binding	adherens junction assembly	actin cytoskeleton
ACTBL2	Q562R1	0	1	1	1	0	ATP binding	axonogenesis	actin cytoskeleton
ATP12A	P54707	1	0	1	0	0	ATP binding	intracellular potassium ion homeostasis	actin cytoskeleton
ATP1A1	P05023	1	0	0	0	0	ATP binding	cardiac muscle cell action potential involved in contraction	apical plasma membrane
ATP6V1A	P38606	1	1	1	1	1	ATP binding	ATP metabolic process	apical plasma membrane
ATP6V1B1	P15313	0	1	0	0	0	ATP binding	adult behavior	apical plasma membrane
ATP6V1B2	P21281	1	1	0	0	0	ATP binding	ATP metabolic process	apical plasma membrane
AXL	P30530	1	1	1	0	0	ATP binding	blood vessel remodeling	actin cytoskeleton
BLK	P51451	0	0	1	0	0	ATP binding	B cell receptor signaling pathway	cytosol
BRAF	P15056	0	0	1	0	0	ATP binding	animal organ morphogenesis	cell body
CAMK1	Q14012	1	1	1	0	0	ATP binding	cell differentiation	cytoplasm
CAPRIN1	Q14444	1	1	1	0	0	ATP binding	generation of neurons	cell leading edge
CARS1	P49589	1	0	1	0	0	ATP binding	cysteinyl-tRNA aminoacylation	cytoplasm
CCT2	P78371	1	1	1	0	0	ATP binding	binding of sperm to zona pellucida	azurophil granule lumen
CCT3	P49368	0	1	0	0	0	ATP binding	binding of sperm to zona pellucida	cell body
CCT6A	P40227	0	0	1	0	0	ATP binding	chaperone mediated protein folding independent of cofactor	chaperonin-containing T-complex
CCT6B	Q92526	1	0	0	0	0	ATP binding	protein folding	chaperonin-containing T-complex
CCT7	Q99832	1	1	0	0	0	ATP binding	binding of sperm to zona pellucida	cell body
CCT8	P50990	1	1	0	0	0	ATP binding	binding of sperm to zona pellucida	azurophil granule lumen
CKB	P12277	0	1	0	0	0	ATP binding	futile creatine cycle	cytosol
CKM	P06732	1	0	0	0	0	ATP binding	phosphocreatine biosynthetic process	cytosol
CSF1R	P07333	1	1	1	1	1	ATP binding	axon guidance	cell surface
CSK	P41240	1	1	1	0	0	ATP binding	adaptive immune response	cell-cell junction
DCK	P27707	1	0	0	0	0	ATP binding	dAMP salvage	cytoplasm
DDX17	Q92841	1	0	0	0	0	ATP binding	alternative mRNA splicing, via spliceosome	cytoplasm
DDX25	Q9UHL0	0	1	0	0	0	ATP binding	mRNA export from nucleus	chromatoid body
DDX39B	Q13838	1	1	1	0	0	ATP binding	mRNA export from nucleus	cytoplasm
DNAH8	Q96JB1	0	1	0	1	0	ATP binding	cilium movement involved in cell motility	axonemal dynein complex
EIF4A1	P60842	1	1	1	1	0	ATP binding	cytoplasmic translational initiation	cytoplasm
EIF4G1	Q04637	0	1	0	0	0	ATP binding	behavioral fear response	cytoplasm
FGFR2	P21802	0	1	0	0	0	ATP binding	angiogenesis	cell cortex
FKBP4	Q02790	1	1	1	0	0	ATP binding	androgen receptor signaling pathway	axonal growth cone
FLAD1	Q8NFF5	0	0	1	0	0	ATP binding	FAD biosynthetic process	cytosol
FLG	P11362	1	1	1	1	1	ATP binding	angiogenesis	cytoplasmic vesicle
G3BP1	Q13283	1	1	1	0	0	ATP binding	defense response to virus	cytoplasm
GARS1	P41250	1	0	1	0	0	ATP binding	diadenosine tetraphosphate biosynthetic process	axon
GART	P22102	1	1	1	0	0	ATP binding	'de novo' AMP biosynthetic process	cytosol
GLUL	P15104	1	1	1	0	0	ATP binding	angiogenesis	cell body
GSS	P48637	1	1	1	1	1	ATP binding	amino acid metabolic process	cytosol
GUK1	Q16774	0	1	0	0	0	ATP binding	dATP metabolic process	cytosol
HARS1	P12081	1	1	1	1	0	ATP binding	histidyl-tRNA aminoacylation	cytoplasm
HK1	P19367	1	1	1	1	0	ATP binding	canonical glycolysis	cytosol
HK3	P52790	1	1	1	0	0	ATP binding	canonical glycolysis	cytosol
HSP90AA1	P07900	1	1	1	1	1	ATP binding	activation of innate immune response	apical plasma membrane
HSP90AB1	P08238	1	1	1	1	1	ATP binding	cellular response to heat	aryl hydrocarbon receptor complex
HSP90B1	P14625	1	1	1	1	1	ATP binding	actin rod assembly	collagen-containing extracellular matrix
HSPA13	P48723	1	1	1	0	0	ATP binding	chaperone cofactor-dependent protein refolding	cytoplasm
HSPA1A	P0DMV8	1	1	1	1	1	ATP binding	ATP metabolic process	aggresome
HSPA5	P11021	1	1	1	1	1	ATP binding	cellular response to glucose starvation	cell surface
HSPA6	P17066	1	0	0	0	0	ATP binding	cellular response to heat	blood microparticle
HSPA7	P48741	0	1	1	1	0	ATP binding	chaperone cofactor-dependent protein refolding	blood microparticle
HSPA8	P11142	1	1	1	1	1	ATP binding	ATP metabolic process	blood microparticle
HSPA9	P38646	1	1	1	1	1	ATP binding	calcium import into the mitochondrion	cytoplasm
HSPE1	P61604	1	1	1	1	1	ATP binding	chaperone cofactor-dependent protein refolding	extracellular exosome
KATNAL2	Q8IYT4	1	1	1	0	0	ATP binding	cytoplasmic microtubule organization	cytoplasm
KIF19	Q2TAC6	0	1	0	0	0	ATP binding	axonemal microtubule depolymerization	axoneme
MAP2K1	Q02750	1	0	1	0	0	ATP binding	Bergmann glial cell differentiation	axon
MAP3K2	Q9Y2U5	0	1	0	0	0	ATP binding	cellular response to mechanical stimulus	cytoplasm
MAP3K20	Q9NYL2	0	0	1	0	0	ATP binding	cell death	cytoplasm
MAPK1	P28482	1	1	1	0	0	ATP binding	apoptotic process	azurophil granule lumen
MAPK10	P53779	0	0	0	1	0	ATP binding	cellular senescence	cytoplasm
MAPK11	Q15759	1	0	0	0	0	ATP binding	bone development	cytoplasm
MAPK13	O15264	0	0	1	0	0	ATP binding	cellular response to anisomycin	cytoplasm
MAPK14	Q16539	0	1	0	0	0	ATP binding	3'-UTR-mediated mRNA stabilization	cytoplasm
MAT2A	P31153	1	1	1	1	1	ATP binding	cellular response to leukemia inhibitory factor	cytosol
MERTK	Q12866	1	1	1	1	1	ATP binding	cell migration	cytoplasm
MSH5	O43196	1	0	0	0	0	ATP binding	chiasma assembly	nucleus
MVD	P53602	1	1	1	0	0	ATP binding	cholesterol biosynthetic process	cytosol
MYLK2	Q9H1R3	0	1	0	0	0	ATP binding	cardiac muscle contraction	cytoplasm
NAGK	Q9UJ70	1	1	1	1	1	ATP binding	defense response to bacterium	cytosol
NLRC5	Q86WI3	1	0	0	0	0	ATP binding	defense response to virus	centrosome
NLRP8	Q86W28	1	0	0	0	0	ATP binding	regulation of inflammatory response	cytoplasm
NME2	P22392	1	1	1	0	1	ATP binding	cell adhesion	cell periphery
NME2P1	O60361	0	0	0	1	0	ATP binding	CTP biosynthetic process	extracellular exosome
NMRK2	Q9NPI5	1	0	0	0	0	ATP binding	NAD biosynthetic process	cytoplasm
OLA1	Q9NTK5	1	1	1	1	1	ATP binding	ATP metabolic process	centrosome
PAK2	Q13177	1	1	1	0	0	ATP binding	adherens junction assembly	cell-cell junction
PDXK	O00764	1	1	1	1	1	ATP binding	pyridoxal 5'-phosphate salvage	cytosol
PEBP1	P30086	1	1	1	1	1	ATP binding	negative regulation of MAPK cascade	cytosol
PFAS	O15067	1	1	0	0	0	ATP binding	'de novo' AMP biosynthetic process	cytoplasm
PKM	P14618	1	1	1	1	1	ATP binding	canonical glycolysis	cilium
SEPHS1	P49903	1	1	0	0	0	ATP binding	protein modification process	cytoplasm
SHPK	Q9UHJ6	1	0	0	0	0	ATP binding	carbohydrate metabolic process	cytoplasm
STK38	Q15208	0	0	0	1	1	ATP binding	DNA damage checkpoint signaling	cytoplasm
SUCLG2	Q96I99	1	1	0	0	0	ATP binding	succinate metabolic process	mitochondrial matrix
SWAP70	Q9UH65	1	1	0	0	0	ATP binding	actin filament bundle assembly	actin cytoskeleton
TARS1	P26639	1	1	1	0	0	ATP binding	threonyl-tRNA aminoacylation	cytosol
TCP1	P17987	0	1	0	0	0	ATP binding	binding of sperm to zona pellucida	acrosomal vesicle
TDRD12	Q587J7	1	0	1	0	0	ATP binding	fertilization	PET complex
THRAP3	Q9Y2W1	1	0	0	0	0	ATP binding	circadian rhythm	extracellular exosome
TKFC	Q3LXA3	0	1	1	0	0	ATP binding	carbohydrate metabolic process	cytosol
TPK1	Q9H3S4	1	1	1	0	0	ATP binding	regulation of acetyl-CoA biosynthetic process from pyruvate	cytosol
TRAP1	Q12931	1	1	0	0	0	ATP binding	chaperone-mediated protein folding	membrane
TTLL11	Q8NHH1	0	0	0	1	0	ATP binding	microtubule cytoskeleton organization	ciliary basal body
UBA1	P22314	1	1	1	1	1	ATP binding	DNA damage response	cytoplasm
UBA6	A0AVT1	1	0	0	0	0	ATP binding	DNA damage response	cytoplasm
UBE2D1	P51668	1	0	0	0	0	ATP binding	negative regulation of BMP signaling pathway	cytoplasm
UBE2D2	P62837	1	1	1	1	1	ATP binding	protein autoubiquitination	cytosol
UBE2I	P63279	1	1	1	1	1	ATP binding	cell division	cytoplasm
UBE2K	P61086	1	1	0	0	0	ATP binding	cellular response to interferon-beta	cytoplasm
UBE2L3	P68036	1	1	1	1	1	ATP binding	cell cycle phase transition	cytoplasm
UBE2N	P61088	1	1	1	1	1	ATP binding	antiviral innate immune response	cytoplasm
VDAC1	P21796	1	1	1	0	0	ATP binding	apoptotic process	extracellular exosome
VDAC2	P45880	1	1	1	0	0	ATP binding	binding of sperm to zona pellucida	acrosomal vesicle
WARS1	P23381	1	1	1	0	0	ATP binding	angiogenesis	cytoplasm
XRCC5	P13010	1	0	0	0	0	ATP binding	activation of innate immune response	chromosome, telomeric region
ATP6V1G1	O75348	1	1	0	0	0	ATP hydrolysis activity	cellular response to increased oxygen levels	apical plasma membrane
SLC25A6	P12236	1	1	1	0	0	ATP:ADP antiporter activity	apoptotic process	membrane
AHSA1	O95433	1	1	0	0	0	ATPase activator activity	maintenance of unfolded protein	cytosol
DNAJC10	Q8IXB1	1	1	0	0	0	ATPase activator activity	ERAD pathway	endoplasmic reticulum
TOR1AIP1	Q5JTV8	1	1	1	0	0	ATPase activator activity	nuclear membrane organization	nuclear envelope
ALDOB	P05062	1	0	0	0	0	ATPase binding	fructose 1,6-bisphosphate metabolic process	centriolar satellite
ATOX1	O00244	1	1	1	1	0	ATPase binding	copper ion export	cytosol
ATP6V0A1	Q93050	1	0	0	0	0	ATPase binding	endosomal lumen acidification	clathrin-coated vesicle membrane
CHMP4A	Q9BY43	0	0	1	0	0	ATPase binding	autophagosome maturation	amphisome membrane
GABARAPL2	P60520	1	1	1	0	0	ATPase binding	autophagosome assembly	autophagosome
PPP3CA	Q08209	1	1	1	0	0	ATPase binding	calcineurin-mediated signaling	calcineurin complex
RALA	P11233	1	1	1	0	0	ATPase binding	cell division	cell surface
SDF2L1	Q9HCN8	1	1	1	1	0	ATPase binding	cellular response to misfolded protein	endoplasmic reticulum
SGTA	O43765	0	1	0	0	0	BAT3 complex binding	ERAD pathway	cytoplasm
DZIP1	Q86YF9	0	1	0	0	0	BBSome binding	ciliary basal body organization	centriolar satellite
PIN4	Q9Y237	1	1	1	0	0	bent DNA binding	rRNA processing	chromosome
DBI	P07108	1	1	1	1	1	benzodiazepine receptor binding	fatty acid metabolic process	endoplasmic reticulum
GCNT1	Q02742	1	1	0	0	0	beta-1,3-galactosyl-O-glycosyl-glycoprotein beta-1,6-N-acetylglucosaminyltransferase activity	cell adhesion molecule production	extracellular space
NHERF1	O14745	1	1	1	0	0	beta-2 adrenergic receptor binding	actin cytoskeleton organization	actin cytoskeleton
FCGRT	P55899	1	1	1	1	0	beta-2-microglobulin binding	IgG immunoglobulin transcytosis in epithelial cells mediated by FcRn immunoglobulin receptor	endosome membrane
CDH5	P33151	1	0	0	0	0	beta-catenin binding	adherens junction organization	adherens junction
LZIC	Q8WZA0	1	1	0	0	0	beta-catenin binding	response to ionizing radiation
PIN1	Q13526	1	0	0	0	0	beta-catenin binding	cellular response to hypoxia	ciliary basal body
SKP1	P63208	1	1	1	0	0	beta-catenin binding	chromatin remodeling	centrosome
GLB1	P16278	1	1	1	1	1	beta-galactosidase activity	carbohydrate metabolic process	azurophil granule lumen
ST3GAL3	Q11203	0	1	0	0	0	beta-galactoside (CMP) alpha-2,3-sialyltransferase activity	ganglioside biosynthetic process via lactosylceramide	extracellular region
GUSB	P08236	1	1	1	1	1	beta-glucuronidase activity	carbohydrate metabolic process	azurophil granule lumen
MANBA	O00462	1	1	1	0	0	beta-mannosidase activity	glycoprotein catabolic process	azurophil granule membrane
GM2A	P17900	1	1	1	1	1	beta-N-acetylgalactosaminidase activity	ganglioside catabolic process	apical plasma membrane
GABARAP	O95166	1	1	1	0	0	beta-tubulin binding	autophagosome assembly	actin cytoskeleton
GABARAPL1	Q9H0R8	1	1	0	0	0	beta-tubulin binding	autophagosome assembly	autophagosome
TBCA	O75347	1	1	1	1	1	beta-tubulin binding	post-chaperonin tubulin folding pathway	cytoplasm
VAPB	O95292	0	1	0	0	0	beta-tubulin binding	cholesterol transport	cytoplasm
BAX	Q07812	1	1	1	1	0	BH3 domain binding	apoptotic mitochondrial changes	BAK complex
RACK1	P63244	1	1	1	0	0	BH3 domain binding	cellular response to glucose stimulus	cytoplasm
PSMD9	O00233	1	1	1	0	0	bHLH transcription factor binding	negative regulation of insulin secretion	cytoplasm
SLC26A3	P40879	0	1	0	0	0	bicarbonate transmembrane transporter activity	cellular response to cAMP	apical plasma membrane
BLVRA	P53004	1	1	1	1	1	biliberdin reductase (NAD+) activity	heme catabolic process	cytosol
BLVRB	P30043	1	1	1	1	1	biliverdin reductase	heme catabolic process	cytoplasm
BTD	P43251	0	1	0	0	0	biotinidase activity	biotin metabolic process	extracellular exosome
ENPP4	Q9Y6X5	1	1	0	0	0	bis(5'-adenosyl)-triphosphatase activity	blood coagulation	extracellular exosome
CLN5	O75503	1	1	1	0	0	bis(monoacylglycero)phosphate synthase activity	brain development	cytosol
PGAM1	P18669	1	1	1	1	1	bisphosphoglycerate mutase activity	canonical glycolysis	cytoplasm
COMP	P49747	1	0	0	1	0	BMP binding	animal organ morphogenesis	collagen-containing extracellular matrix
NBL1	P41271	1	1	0	0	0	BMP binding	determination of dorsal identity	extracellular space
PYCARD	Q9ULZ3	1	1	1	1	1	BMP receptor binding	activation of innate immune response	AIM2 inflammasome complex
BCAT1	P54687	1	1	1	1	0	branched-chain-amino-acid transaminase activity	branched-chain amino acid biosynthetic process	cytoplasm
FTO	Q9C0B1	1	0	0	0	0	broad specificity oxidative DNA demethylase activity	adipose tissue development	cytoplasm
HMGB1	P09429	1	1	1	0	0	bubble DNA binding	activation of innate immune response	alphav-beta3 integrin-HMGB1 complex
C3	P01024	1	1	1	1	1	C5L2 anaphylatoxin chemotactic receptor binding	amyloid-beta clearance	azurophil granule lumen
ALYREF	Q86V81	1	1	1	1	0	C5-methylcytidine-containing RNA reader activity	mRNA export from nucleus	catalytic step 2 spliceosome
YBX1	P67809	1	1	1	1	0	C5-methylcytidine-containing RNA reader activity	cellular response to interleukin-7	CRD-mediated mRNA stability complex
PGGT1B	P53609	0	1	0	0	0	CAAX-protein geranylgeranyltransferase activity	protein geranylgeranylation	CAAX-protein geranylgeranyltransferase complex
ABI1	Q8IZP0	0	1	0	0	0	cadherin binding	actin polymerization or depolymerization	actin-based cell projection
AHNAK	Q09666	1	1	1	0	1	cadherin binding	positive regulation of plasma membrane repair	actin cytoskeleton
ANK3	Q12955	0	1	0	0	0	cadherin binding	axonogenesis	axon initial segment
ATIC	P31939	1	1	1	1	1	cadherin binding	'de novo' AMP biosynthetic process	cytosol
BSG	P35613	1	1	0	0	0	cadherin binding	angiogenesis	acrosomal membrane
CHMP4B	Q9H444	1	1	1	0	0	cadherin binding	autophagosome maturation	amphisome membrane
CLIC1	O00299	1	1	1	1	1	cadherin binding	chloride transport	blood microparticle
CRKL	P46109	1	1	1	1	1	cadherin binding	acetylcholine receptor signaling pathway	cytoplasm
EEF1D	P29692	1	1	1	0	0	cadherin binding	cellular response to heat	cytoplasm
EEF1G	P26641	1	1	1	1	0	cadherin binding	response to virus	cytoplasm
EFHD2	Q96C19	1	1	1	1	1	cadherin binding		membrane raft
EIF4H	Q15056	1	1	1	1	0	cadherin binding	developmental growth	cytosol
ENO1	P06733	1	1	1	1	1	cadherin binding	canonical glycolysis	cell cortex
EPS15	P42566	1	1	1	0	0	cadherin binding	clathrin coat assembly	aggresome
F11R	Q9Y624	1	1	0	0	0	cadherin binding	actomyosin structure organization	bicellular tight junction
GLOD4	Q9HC38	1	1	1	1	1	cadherin binding		extracellular exosome
HNRNPK	P61978	1	1	1	1	1	cadherin binding	mRNA splicing, via spliceosome	catalytic step 2 spliceosome
IDH1	O75874	1	1	1	1	1	cadherin binding	2-oxoglutarate metabolic process	cytoplasm
IST1	P53990	1	1	0	0	0	cadherin binding	cell division	azurophil granule lumen
KTN1	Q86UP2	1	0	0	0	0	cadherin binding	microtubule-based movement	endoplasmic reticulum
LDHA	P00338	1	1	1	1	1	cadherin binding	glucose catabolic process to lactate via pyruvate	cytosol
LRRC59	Q96AG4	1	1	1	0	0	cadherin binding	intracellular signal transduction	cytoplasm
LRRFIP1	Q32MZ4	1	1	1	0	0	cadherin binding	negative regulation of transcription by RNA polymerase II	cytoplasm
MAPRE1	Q15691	1	1	1	1	0	cadherin binding	attachment of mitotic spindle microtubules to kinetochore	cell projection membrane
MB21D2	Q8IYB1	0	0	1	0	0	cadherin binding
NIBAN2	Q96TA1	1	1	1	1	0	cadherin binding	gonadotropin secretion	adherens junction
NUDC	Q9Y266	1	1	0	0	0	cadherin binding	cell division	cytoplasm
PACSIN2	Q9UNF0	1	0	0	0	0	cadherin binding	actin cytoskeleton organization	adherens junction
PARK7	Q99497	1	1	1	1	0	cadherin binding	adult locomotory behavior	adherens junction
PCBP1	Q15365	1	1	1	1	0	cadherin binding	positive regulation of transcription by RNA polymerase II	cytoplasm
PCMT1	P22061	1	1	1	0	0	cadherin binding	protein methylation	cytoplasm
PKP1	Q13835	1	1	1	0	0	cadherin binding	ameloblast differentiation	adherens junction
PRDX1	Q06830	1	1	1	1	1	cadherin binding	canonical NF-kappaB signal transduction	cytoplasm
PSMB6	P28072	1	1	1	1	0	cadherin binding	proteasome-mediated ubiquitin-dependent protein catabolic process	cytoplasm
RAB11B	Q15907	1	1	1	0	0	cadherin binding	amyloid-beta clearance by transcytosis	cytosol
RAB1A	P62820	1	1	1	1	1	cadherin binding	autophagosome assembly	cytosol
RAN	P62826	1	1	1	1	1	cadherin binding	actin cytoskeleton organization	centriole
RANBP1	P43487	1	1	1	0	0	cadherin binding	nucleocytoplasmic transport	centrosome
SEPTIN2	Q15019	1	1	1	0	0	cadherin binding	cell differentiation	actin cytoskeleton
SEPTIN7	Q16181	1	0	0	0	0	cadherin binding	cell differentiation	axoneme
SEPTIN9	Q9UHD8	1	1	1	0	0	cadherin binding	actin cytoskeleton organization	actin cytoskeleton
SERBP1	Q8NC51	1	1	1	1	0	cadherin binding	negative regulation of translation	cytoplasm
SFN	P31947	1	1	1	1	0	cadherin binding	cAMP/PKA signal transduction	cytoplasm
SND1	Q7KZF4	1	1	0	0	0	cadherin binding	miRNA catabolic process	cytosol
SNX2	O60749	1	0	0	0	0	cadherin binding	early endosome to Golgi transport	cytoplasm
SNX5	Q9Y5X3	1	0	0	0	0	cadherin binding	epidermal growth factor catabolic process	brush border
STAT1	P42224	1	1	0	0	0	cadherin binding	blood circulation	axon
TMPO	P42166	1	1	1	1	0	cadherin binding		chromatin
USO1	O60763	1	0	0	0	0	cadherin binding	endoplasmic reticulum to Golgi vesicle-mediated transport	cytosol
USP8	P40818	1	0	0	0	0	cadherin binding	cellular response to dexamethasone stimulus	acrosomal membrane
VAPA	Q9P0L0	1	1	1	1	0	cadherin binding	ceramide transport	azurophil granule membrane
YWHAB	P31946	1	1	1	1	1	cadherin binding	negative regulation of DNA-templated transcription	cytoplasm
YWHAE	P62258	1	1	1	1	1	cadherin binding	cellular response to heat	cytoplasm
YWHAZ	P63104	1	1	1	1	1	cadherin binding	angiogenesis	blood microparticle
ANXA1	P04083	1	1	1	1	1	cadherin binding involved in cell-cell adhesion	actin cytoskeleton organization	adherens junction
ANXA2	P07355	1	1	1	1	1	cadherin binding involved in cell-cell adhesion	angiogenesis	adherens junction
PPP1CA	P62136	1	1	1	0	0	cadherin binding involved in cell-cell adhesion	branching morphogenesis of an epithelial tube	adherens junction
RAB10	P61026	1	1	0	0	0	cadherin binding involved in cell-cell adhesion	antigen processing and presentation	adherens junction
S100A11	P31949	1	1	1	1	1	cadherin binding involved in cell-cell adhesion	negative regulation of cell population proliferation	adherens junction
AMBP	P02760	1	0	0	0	0	calcium channel inhibitor activity	cell adhesion	blood microparticle
GSTM2	P28161	1	1	1	0	0	calcium channel inhibitor activity	cellular detoxification of nitrogen compound	cytoplasm
GRM3	Q14832	0	0	0	0	1	calcium channel regulator activity	cellular response to stress	astrocyte projection
ANXA11	P50995	1	0	0	0	0	calcium ion binding	cytokinetic process	azurophil granule
ANXA4	P09525	1	1	1	0	1	calcium ion binding	epithelial cell differentiation	cell surface
ANXA5	P08758	1	1	1	1	1	calcium ion binding	blood coagulation	collagen-containing extracellular matrix
ANXA6	P08133	1	1	1	1	1	calcium ion binding	apoptotic signaling pathway	collagen-containing extracellular matrix
ANXA7	P20073	1	1	1	0	0	calcium ion binding	autophagy	collagen-containing extracellular matrix
AOC3	Q16853	1	0	0	0	0	calcium ion binding	amine metabolic process	cell surface
CALML3	P27482	1	1	1	0	0	calcium ion binding		centrosome
CALML5	Q9NZT1	1	1	1	1	0	calcium ion binding	epidermis development	cytoplasm
CALR	P27797	1	1	1	1	1	calcium ion binding	cardiac muscle cell differentiation	acrosomal vesicle
CALU	O43852	1	1	1	1	1	calcium ion binding		endoplasmic reticulum
CANX	P27824	1	1	1	0	0	calcium ion binding	clathrin-dependent endocytosis	endoplasmic reticulum
CAPN1	P07384	1	1	1	0	0	calcium ion binding	mammary gland involution	calpain complex
CD93	Q9NPY3	1	1	1	0	0	calcium ion binding	angiogenesis	cell surface
CLEC3B	P05452	1	1	1	1	1	calcium ion binding	bone mineralization	collagen-containing extracellular matrix
CRELD2	Q6UXH1	1	0	0	0	0	calcium ion binding		endoplasmic reticulum
CRNN	Q9UBG3	1	0	0	0	0	calcium ion binding	cell-cell adhesion	cytoplasm
CRTAC1	Q9NQ79	1	0	0	0	0	calcium ion binding	axonal fasciculation	extracellular exosome
DSC3	Q02487	1	1	1	0	0	calcium ion binding	bundle of His cell-Purkinje myocyte adhesion involved in cell communication	adherens junction
DSG1	Q02413	1	1	1	1	1	calcium ion binding	calcium-dependent cell-cell adhesion via plasma membrane cell adhesion molecules	apical plasma membrane
EFEMP1	Q12805	1	1	1	0	0	calcium ion binding	camera-type eye development	collagen-containing extracellular matrix
ESYT1	Q9BSJ8	0	0	1	0	0	calcium ion binding	endoplasmic reticulum-plasma membrane tethering	endoplasmic reticulum
F10	P00742	1	0	0	0	0	calcium ion binding	blood coagulation	endoplasmic reticulum lumen
F2	P00734	1	1	1	0	0	calcium ion binding	acute-phase response	blood microparticle
FAT4	Q6V0I7	0	1	0	0	0	calcium ion binding	cell-cell adhesion	extracellular exosome
FBLN1	P23142	1	1	1	1	0	calcium ion binding	blood coagulation, fibrin clot formation	basement membrane
FKBP9	O95302	1	0	0	0	0	calcium ion binding	protein folding	endoplasmic reticulum
FLG2	Q5D862	1	1	1	1	1	calcium ion binding	cell adhesion	cornified envelope
FSTL1	Q12841	1	0	0	0	0	calcium ion binding	cell differentiation	endoplasmic reticulum lumen
HABP2	Q14520	1	0	0	0	0	calcium ion binding	cell adhesion	extracellular region
HMCN1	Q96RW7	1	1	1	0	0	calcium ion binding	actin cytoskeleton organization	adherens junction
HPGDS	O60760	1	1	1	1	1	calcium ion binding	glutathione metabolic process	cytoplasm
HRNR	Q86YZ3	1	1	1	1	1	calcium ion binding	cell envelope organization	azurophil granule lumen
ITIH1	P19827	1	1	1	0	0	calcium ion binding	hyaluronan metabolic process	blood microparticle
ITSN1	Q15811	1	0	0	0	0	calcium ion binding	clathrin-dependent synaptic vesicle endocytosis	apical dendrite
MACF1	O94854	0	0	0	0	1	calcium ion binding		cytoplasm
MGP	P08493	1	0	0	0	0	calcium ion binding	cartilage condensation	collagen-containing extracellular matrix
MYL1	P05976	1	1	0	0	0	calcium ion binding	muscle contraction	contractile muscle fiber
MYL11	Q96A32	1	1	0	0	0	calcium ion binding	actin-myosin filament sliding	cytoplasm
MYL12A	P19105	1	1	1	0	0	calcium ion binding	platelet aggregation	cytoplasm
MYL6	P60660	1	1	1	1	0	calcium ion binding	muscle contraction	brush border
NUCB1	Q02818	1	1	1	1	1	calcium ion binding	small GTPase-mediated signal transduction	endoplasmic reticulum lumen
PCDHB14	Q9Y5E9	1	0	0	0	0	calcium ion binding	calcium-dependent cell-cell adhesion via plasma membrane cell adhesion molecules	membrane
PCDHGA2	Q9Y5H1	0	1	0	0	0	calcium ion binding	cell adhesion	plasma membrane
PRKCSH	P14314	1	1	1	1	1	calcium ion binding	intracellular signal transduction	endoplasmic reticulum
PROS1	P07225	1	1	0	0	0	calcium ion binding	blood coagulation	blood microparticle
RCN1	Q15293	1	0	0	0	0	calcium ion binding	camera-type eye development	endoplasmic reticulum
RGN	Q15493	1	0	0	0	0	calcium ion binding	intracellular calcium ion homeostasis	cytoplasm
S100A10	P60903	1	1	0	0	0	calcium ion binding	membrane raft assembly	AnxA2-p11 complex
S100A13	Q99584	1	1	1	0	0	calcium ion binding	mast cell degranulation	cytoplasm
S100A14	Q9HCY8	1	1	1	1	0	calcium ion binding	apoptotic process	extracellular exosome
S100A16	Q96FQ6	1	1	1	1	0	calcium ion binding	response to calcium ion	cytosol
S100A6	P06703	1	1	1	1	0	calcium ion binding	axonogenesis	collagen-containing extracellular matrix
S100A7	P31151	1	1	1	1	1	calcium ion binding	angiogenesis	azurophil granule lumen
S100A7A	Q86SG5	0	1	0	0	0	calcium ion binding	endothelial cell migration	cytoplasm
S100A7L2	Q5SY68	1	1	0	0	0	calcium ion binding	endothelial cell migration	cytoplasm
S100B	P04271	0	1	1	0	0	calcium ion binding	adaptive thermogenesis	ciliary basal body
SDF4	Q9BRK5	1	1	1	1	1	calcium ion binding	calcium-ion regulated exocytosis	bleb
SPARC	P09486	1	1	1	1	1	calcium ion binding	negative regulation of angiogenesis	basement membrane
STAB1	Q9NY15	1	1	1	1	1	calcium ion binding	cell adhesion	endocytic vesicle membrane
THBS1	P07996	1	1	1	1	0	calcium ion binding	apoptotic process	cell surface
THBS4	P35443	1	1	1	0	0	calcium ion binding	behavioral response to pain	basement membrane
TKT	P29401	1	1	1	1	1	calcium ion binding	glyceraldehyde-3-phosphate biosynthetic process	cytosol
TNFAIP6	P98066	1	0	0	0	0	calcium ion binding	cell adhesion	extracellular region
TPT1	P13693	1	1	1	1	1	calcium ion binding	calcium ion transport	cytoplasm
TTYH3	Q9C0H2	1	1	0	0	0	calcium ion binding	chloride transport	chloride channel complex
A2M	P01023	1	1	1	1	1	calcium-dependent protein binding	negative regulation of complement activation, lectin pathway	blood microparticle
PDCD6IP	Q8WUM4	1	1	1	1	0	calcium-dependent protein binding	actomyosin contractile ring assembly	actomyosin
SEC31A	O94979	1	0	0	0	0	calcium-dependent protein binding	COPII-coated vesicle cargo loading	COPII vesicle coat
STMN2	Q93045	1	1	1	0	0	calcium-dependent protein binding	cellular response to nerve growth factor stimulus	cytoplasm
DSC1	P53805	1	1	1	1	1	calcium-dependent protein serine/threonine phosphatase regulator activity	calcineurin-NFAT signaling cascade	cytoplasm
EDF1	O60869	1	1	1	0	0	calmodulin binding	endothelial cell differentiation	cytoplasm
EWSR1	Q01844	1	1	1	1	0	calmodulin binding	regulation of DNA-templated transcription	Cajal body
PHKA1	P46020	0	0	0	1	0	calmodulin binding	generation of precursor metabolites and energy	cytosol
PPM1F	P49593	1	0	0	0	0	calmodulin-dependent protein phosphatase activity	apoptotic process	cytosol
PRKAR1A	P10644	1	1	1	0	0	cAMP binding	adenylate cyclase-activating G protein-coupled receptor signaling pathway	cAMP-dependent protein kinase complex
ATRN	O75882	1	1	1	0	0	carbohydrate binding	cerebellum development	extracellular exosome
CD33	P20138	1	1	1	1	0	carbohydrate binding	cell adhesion	cell surface
CLEC11A	Q9Y240	1	1	1	0	0	carbohydrate binding	ossification	cytoplasm
CLEC5A	Q9NY25	1	0	0	0	0	carbohydrate binding	cellular defense response	cell surface
LGALS3	P17931	1	1	1	1	1	carbohydrate binding	eosinophil chemotaxis	cell surface
LGALS7	P47929	1	1	1	1	1	carbohydrate binding	apoptotic process	cytoplasm
LGALS8	O00214	1	0	0	0	0	carbohydrate binding	cellular response to virus	cytoplasm
LGALS9	O00182	1	1	1	0	0	carbohydrate binding	cellular response to type II interferon	collagen-containing extracellular matrix
LMAN2	Q12907	1	1	1	1	0	carbohydrate binding	endoplasmic reticulum to Golgi vesicle-mediated transport	cell surface
MLEC	Q14165	0	1	0	0	0	carbohydrate binding		endoplasmic reticulum
MRC2	Q9UBG0	1	1	1	0	0	carbohydrate binding	collagen catabolic process	focal adhesion
PGD	P52209	1	1	1	1	1	carbohydrate binding	D-gluconate metabolic process	cytosol
SIGLEC1	Q9BZZ2	1	0	0	0	0	carbohydrate binding	cell-cell adhesion	early endosome
SIGLEC7	Q9Y286	1	0	0	0	0	carbohydrate binding	cell adhesion	plasma membrane
SIGLEC9	Q9Y336	1	1	0	0	0	carbohydrate binding	cell adhesion	plasma membrane
ZG16B	Q96DA0	1	1	1	0	0	carbohydrate binding	cell migration	apicolateral plasma membrane
GPI	P06744	1	1	1	1	1	carbohydrate derivative binding	canonical glycolysis	ciliary membrane
DCXR	Q7Z4W1	1	1	0	0	0	carbonyl reductase (NADPH) activity	D-glucuronate catabolic process to D-xylulose 5-phosphate	brush border
DHRS2	Q13268	0	1	1	0	0	carbonyl reductase (NADPH) activity	C21-steroid hormone metabolic process	cytoplasm
GOT1	P17174	1	1	1	1	1	carboxylic acid binding	2-oxoglutarate metabolic process	axon terminus
GRHPR	Q9UBQ7	1	0	0	0	0	carboxylic acid binding	carboxylic acid metabolic process	catalytic complex
ACOT1	Q86TX2	1	0	0	0	0	carboxylic ester hydrolase activity	acyl-CoA metabolic process	cytosol
ESD	P10768	1	1	0	0	0	carboxylic ester hydrolase activity	formaldehyde catabolic process	cytoplasmic vesicle
LYPLA1	O75608	1	1	1	0	0	carboxylic ester hydrolase activity	fatty acid metabolic process	cytoplasm
CNDP2	Q96KP4	1	1	1	1	1	carboxypeptidase activity	proteolysis	cytosol
CPQ	Q9Y646	1	1	1	0	0	carboxypeptidase activity	peptide catabolic process	cytoplasm
CTSA	P10619	1	1	1	1	1	carboxypeptidase activity	intracellular protein transport	azurophil granule lumen
CTSZ	Q9UBR2	1	1	1	1	1	carboxypeptidase activity	angiotensin maturation	cell cortex
DAB2	P98082	1	1	1	1	1	cargo receptor activity	apoptotic process	clathrin-coated pit
HMMR	O75330	0	1	1	1	0	cargo receptor activity	hyaluronan catabolic process	cell surface
LYVE1	Q9Y5Y7	1	1	1	1	1	cargo receptor activity	anatomical structure morphogenesis	extracellular exosome
MRC1	P22897	1	1	1	1	1	cargo receptor activity	cellular response to interleukin-4	cell surface
SCARB2	Q14108	1	1	0	0	0	cargo receptor activity	aminophospholipid transport	clathrin-coated endocytic vesicle membrane
SLC25A20	O43772	1	0	0	0	0	carnitine:O-acyl-L-carnitine antiporter activity	carnitine shuttle	cytosol
ALAD	P13716	1	1	1	0	0	catalytic activity	cellular response to interleukin-4	cytosol
CCL13	Q99616	1	0	0	0	0	CCR chemokine receptor binding	antimicrobial humoral immune response mediated by antimicrobial peptide	extracellular region
CCL2	P13500	1	1	1	1	1	CCR chemokine receptor binding	angiogenesis	extracellular region
CCL3	P10147	1	1	1	1	1	CCR chemokine receptor binding	antimicrobial humoral immune response mediated by antimicrobial peptide	cytoplasm
CCL3L1	P16619	1	1	1	1	1	CCR chemokine receptor binding	antimicrobial humoral immune response mediated by antimicrobial peptide	extracellular region
CCL4	P13236	1	1	1	1	1	CCR chemokine receptor binding	antimicrobial humoral immune response mediated by antimicrobial peptide	extracellular region
CCL5	P13501	1	0	0	0	0	CCR chemokine receptor binding	antimicrobial humoral immune response mediated by antimicrobial peptide	cytoplasm
NES	P48681	1	1	0	0	0	CCR5 chemokine receptor binding	brain development	cytoplasm
CCL20	P78556	1	1	1	1	1	CCR6 chemokine receptor binding	calcium-mediated signaling	extracellular region
NECTIN2	Q92692	1	1	0	0	0	cell adhesion molecule binding	acrosome assembly	apical junction complex
POSTN	Q15063	1	1	0	0	0	cell adhesion molecule binding	bone regeneration	collagen-containing extracellular matrix
PTPN6	P29350	1	0	0	0	0	cell adhesion molecule binding	B cell receptor signaling pathway	alpha-beta T cell receptor complex
TGFBI	Q15582	1	1	1	1	1	cell adhesion molecule binding	angiogenesis	basement membrane
DSP	P15924	1	1	1	1	1	cell adhesive protein binding involved in bundle of His cell-Purkinje myocyte communication	adherens junction organization	adherens junction
IGSF9	Q9P2J2	0	1	0	0	0	cell-cell adhesion mediator activity	axon guidance	axon
SIRPA	P78324	1	1	1	1	1	cell-cell adhesion mediator activity	cell adhesion	cell surface
GPNMB	Q14956	1	1	1	1	1	chemoattractant activity	cell adhesion	early endosome membrane
C5	P01031	1	0	0	0	0	chemokine activity	cell surface receptor signaling pathway	extracellular exosome
CXCL1	P09341	1	1	1	1	1	chemokine activity	actin cytoskeleton organization	extracellular region
CXCL2	P19875	1	1	1	1	1	chemokine activity	chemotaxis	extracellular region
CXCL3	P19876	1	1	1	1	1	chemokine activity	immune response	extracellular region
CXCL8	P10145	1	1	1	1	1	chemokine activity	angiogenesis	extracellular region
SEMA4B	Q9NPR2	1	1	1	0	0	chemorepellent activity	axon guidance	glutamatergic synapse
SEMA4C	Q9C0C4	1	1	1	0	0	chemorepellent activity	axon guidance	extracellular space
SEMA6B	Q9H3T3	1	1	1	0	0	chemorepellent activity	axon guidance	plasma membrane
CHID1	Q9BWS9	1	1	1	1	0	chitin binding	carbohydrate metabolic process	endomembrane system
CTBS	Q01459	1	1	1	1	0	chitin binding	chitin catabolic process	extracellular space
ANO8	Q9HCE9	0	1	0	0	0	chloride channel activity	chloride transmembrane transport	endoplasmic reticulum lumen
CLIC4	Q9Y696	1	0	1	0	0	chloride channel activity	angiogenesis	actin cytoskeleton
CLIC5	Q9NZA1	1	0	0	0	0	chloride channel activity	chloride transport	actin cytoskeleton
STX7	O15400	1	1	1	1	0	chloride channel inhibitor activity	intracellular protein transport	azurophil granule
CTSC	P53634	1	1	1	1	1	chloride ion binding	immune response	azurophil granule lumen
LCN1	P31025	1	1	1	1	1	chloride ion binding	proteolysis	extracellular region
NQO2	P16083	1	1	1	1	1	chloride ion binding	quinone catabolic process	cytosol
APOC3	P02656	1	1	0	0	0	cholesterol binding	cholesterol efflux	chylomicron
APOD	P05090	1	1	1	1	0	cholesterol binding	angiogenesis	cytoplasm
NPC1	O15118	1	1	1	0	0	cholesterol binding	adult walking behavior	endoplasmic reticulum
NPC2	P61916	1	1	1	1	1	cholesterol binding	cholesterol efflux	azurophil granule lumen
PTCH1	Q13635	1	0	0	0	0	cholesterol binding	animal organ morphogenesis	apical part of cell
APOB	P04114	1	1	0	0	0	cholesterol transfer activity	artery morphogenesis	chylomicron
CBX1	P83916	1	1	1	0	0	chromatin binding	DNA damage response	chromatin
CBX3	Q13185	1	0	0	0	0	chromatin binding	cellular response to dexamethasone stimulus	chromatin
FMR1	Q06787	1	0	0	0	0	chromatin binding	animal organ development	axon
FUS	P35637	1	1	1	1	1	chromatin binding	amyloid fibril formation	GABA-ergic synapse
HMGN1	P05114	1	0	0	1	0	chromatin binding	chromatin organization	chromatin
HNRNPD	Q14103	1	1	1	1	1	chromatin binding	3'-UTR-mediated mRNA destabilization	chromatin
MPO	P05164	0	1	0	0	0	chromatin binding	defense response	azurophil granule
NAP1L1	P55209	1	1	1	0	0	chromatin binding	DNA replication	chromatin
NAP1L4	Q99733	1	0	0	0	0	chromatin binding	nucleosome assembly	chromatin
NCAPH	Q15003	0	1	0	0	0	chromatin binding	cell division	condensed nuclear chromosome
NONO	Q15233	1	0	0	0	0	chromatin binding	activation of innate immune response	chromosome
NPM1	P06748	1	1	1	0	0	chromatin binding	cell volume homeostasis	centrosome
NUCKS1	Q9H1E3	1	0	0	0	0	chromatin binding	cellular response to X-ray	chromatin
NUDT21	O43809	1	0	0	0	0	chromatin binding	cell differentiation	centriolar satellite
PARP1	P09874	0	1	1	0	0	chromatin binding	apoptotic process	chromatin
PCNA	P12004	1	1	0	0	0	chromatin binding	base-excision repair, gap-filling	centrosome
RBMX	P38159	1	1	1	1	0	chromatin binding	cellular response to interleukin-1	catalytic step 2 spliceosome
SARNP	P82979	1	1	0	0	0	chromatin binding	mRNA export from nucleus	cytoplasmic ribonucleoprotein granule
SET	Q01105	1	1	0	0	0	chromatin binding	DNA replication	chromatin
SFPQ	P23246	1	1	1	0	0	chromatin binding	activation of innate immune response	chromatin
SSBP1	Q04837	1	1	1	1	1	chromatin binding	DNA replication	extracellular exosome
H1-2	P16403	1	1	1	1	1	chromatin DNA binding	chromosome condensation	euchromatin
H1-5	P16401	1	1	1	1	0	chromatin DNA binding	chromatin organization	chromatin
H2AZ1	P0C0S5	1	1	1	0	0	chromatin DNA binding	cellular response to estradiol stimulus	euchromatin
WBP2	Q969T9	1	1	1	1	0	chromatin DNA binding	cellular response to estrogen stimulus	chromatin
LBR	Q14739	1	1	0	0	0	chromatin-protein adaptor activity	cholesterol biosynthetic process	cytoplasm
IL6R	P08887	1	1	0	0	0	ciliary neurotrophic factor binding	acute-phase response	apical plasma membrane
CS	O75390	1	1	1	1	1	citrate (Si)-synthase activity	carbohydrate metabolic process	extracellular exosome
AP2A2	O94973	1	0	0	0	0	clathrin adaptor activity	clathrin-dependent endocytosis	AP-2 adaptor complex
AP1B1	Q10567	1	1	1	0	0	clathrin binding	basolateral protein secretion	AP-1 adaptor complex
CLTA	P09496	1	1	1	1	1	clathrin heavy chain binding	cell division	clathrin coat
CLTB	P09497	1	1	1	1	0	clathrin heavy chain binding	clathrin-dependent endocytosis	ciliary membrane
CLTC	Q00610	1	1	1	1	1	clathrin light chain binding	amyloid-beta clearance by transcytosis	centriolar satellite
MMUT	P22033	1	0	0	0	0	cobalamin binding	homocysteine metabolic process	cytoplasm
ADAM9	Q13443	1	1	1	1	1	collagen binding	amyloid precursor protein catabolic process	cell surface
CD44	P16070	1	1	1	1	1	collagen binding	cartilage development	apical plasma membrane
COL6A1	P12109	1	1	1	0	0	collagen binding	2-oxoglutarate metabolic process	basement membrane
CTSB	P07858	1	1	1	1	1	collagen binding	cellular response to thyroid hormone stimulus	apical plasma membrane
CTSL	P07711	1	1	1	1	0	collagen binding	adaptive immune response	apical plasma membrane
CTSS	P25774	1	1	1	1	1	collagen binding	adaptive immune response	collagen-containing extracellular matrix
FN1	P02751	1	1	1	1	0	collagen binding	acute-phase response	apical plasma membrane
LACRT	Q9GZZ8	1	1	1	1	1	collagen binding	calcineurin-NFAT signaling cascade	extracellular region
LOX	P28300	1	1	0	0	0	collagen binding	ascending aorta development	collagen trimer
LUM	P51884	1	1	1	1	0	collagen binding	cartilage development	collagen-containing extracellular matrix
MMP9	P14780	1	1	1	1	1	collagen binding	apoptotic process	collagen-containing extracellular matrix
PCOLCE2	Q9UKZ9	0	0	0	1	0	collagen binding	cellular response to leukemia inhibitory factor	extracellular region
VTN	P04004	1	1	1	1	0	collagen binding	cell adhesion	alphav-beta3 integrin-vitronectin complex
VWF	P04275	1	0	0	0	0	collagen binding	blood coagulation	collagen-containing extracellular matrix
OSCAR	Q8IYS5	1	1	1	0	0	collagen receptor activity	immune response-regulating signaling pathway	extracellular exosome
CD59	P13987	1	1	0	0	0	complement binding	blood coagulation	cell surface
CFB	P00751	1	1	1	1	1	complement binding	complement activation	blood microparticle
C4A	P0C0L4	1	1	1	1	0	complement component C1q complex binding	complement activation	axon
PHB1	P35232	1	0	0	0	0	complement component C3a binding	antiviral innate immune response	cell surface
VSIG4	Q9Y279	1	1	1	1	1	complement component C3b binding	complement activation, alternative pathway	membrane
COA6	Q5JTJ3	1	1	0	0	0	copper ion binding	mitochondrial ATP synthesis coupled electron transport	mitochondrial intermembrane space
CP	P00450	1	1	1	1	0	copper ion binding	intracellular copper ion homeostasis	blood microparticle
CUTA	O60888	1	0	0	0	0	copper ion binding	protein localization	extracellular exosome
F5	P12259	1	1	1	0	0	copper ion binding	blood circulation	COPII-coated ER to Golgi transport vesicle
IL1A	P01583	1	1	0	0	0	copper ion binding	apoptotic process	cytosol
SOD1	P00441	1	1	1	1	1	copper ion binding	action potential initiation	axon cytoplasm
CPOX	P36551	1	1	1	0	0	coproporphyrinogen oxidase activity	heme A biosynthetic process	cytoplasm
IL1RAP	Q9NPH3	1	1	1	1	1	coreceptor activity	cytokine-mediated signaling pathway	cell surface
NRP1	O14786	1	1	1	1	1	coreceptor activity	angiogenesis	axon
DCUN1D1	Q96GG9	1	1	1	0	0	cullin family protein binding	positive regulation of protein neddylation	cytoplasm
DDB1	Q16531	1	1	1	1	1	cullin family protein binding	apoptotic process	chromosome, telomeric region
SUMF1	Q8NBK3	1	0	1	0	0	cupric ion binding	glycosphingolipid catabolic process	endoplasmic reticulum
PPIA	P62937	1	1	1	1	1	cyclosporin A binding	activation of protein kinase B activity	cytoplasm
PPIAL4G	P0DN37	1	0	0	0	0	cyclosporin A binding	protein folding	cytoplasm
PPIB	P23284	1	1	1	1	1	cyclosporin A binding	bone development	cytoplasm
PPIC	P45877	1	1	0	0	0	cyclosporin A binding	protein folding	cytoplasm
PPIE	Q9UNP9	1	1	1	0	0	cyclosporin A binding	mRNA splicing, via spliceosome	catalytic step 2 spliceosome
PPIF	P30405	1	1	1	1	1	cyclosporin A binding	apoptotic mitochondrial changes	cytoplasm
PPIH	O43447	1	1	1	0	0	cyclosporin A binding	mRNA splicing, via spliceosome	cytoplasm
KYAT3	Q6YP21	1	1	1	0	0	cysteine-S-conjugate beta-lyase activity	2-oxoglutarate metabolic process	cytoplasm
OTUB1	Q96FW1	1	1	1	1	1	cysteine-type deubiquitinase activity	adaptive immune response	cytosol
USP14	P54578	1	1	1	0	0	cysteine-type deubiquitinase activity	chemical synaptic transmission	cell surface
USP15	Q9Y4E8	1	1	0	0	0	cysteine-type deubiquitinase activity	BMP signaling pathway	cytoplasm
USP17L1	Q7RTZ2	1	1	0	0	1	cysteine-type deubiquitinase activity	apoptotic process	cytosol
CASP14	P31944	1	1	1	1	1	cysteine-type endopeptidase activity	cornification	cornified envelope
CASP6	P55212	1	1	1	1	0	cysteine-type endopeptidase activity	activation of innate immune response	cytoplasm
CTSV	O60911	1	1	1	0	0	cysteine-type endopeptidase activity	antigen processing and presentation of exogenous peptide antigen via MHC class II	extracellular region
LGMN	Q99538	1	1	1	1	1	cysteine-type endopeptidase activity	antigen processing and presentation of exogenous peptide antigen via MHC class II	apical part of cell
PDIA3	P30101	1	1	1	1	1	cysteine-type endopeptidase activity	adaptive immune response	cell surface
AHSG	P02765	1	1	1	1	1	cysteine-type endopeptidase inhibitor activity	acute-phase response	blood microparticle
CST1	P01037	1	1	1	1	1	cysteine-type endopeptidase inhibitor activity	detection of chemical stimulus involved in sensory perception of bitter taste	cytoplasm
CST6	P04080	1	1	0	1	0	cysteine-type endopeptidase inhibitor activity	adult locomotory behavior	collagen-containing extracellular matrix
CSTA	P01040	1	1	1	1	1	cysteine-type endopeptidase inhibitor activity	cell-cell adhesion	cornified envelope
CSTB	P04080	1	1	1	1	1	cysteine-type endopeptidase inhibitor activity	adult locomotory behavior	collagen-containing extracellular matrix
KNG1	P01042	0	1	0	0	1	cysteine-type endopeptidase inhibitor activity	blood coagulation	blood microparticle
LTF	P02788	1	1	1	1	1	cysteine-type endopeptidase inhibitor activity	antibacterial humoral response	cell surface
SERPINB13	Q9UIV8	0	0	1	0	0	cysteine-type endopeptidase inhibitor activity	negative regulation of endopeptidase activity	cytoplasm
SERPINB3	P29508	1	1	1	1	1	cysteine-type endopeptidase inhibitor activity	autocrine signaling	azurophil granule lumen
PRDX3	P30048	1	1	1	1	1	cysteine-type endopeptidase inhibitor activity involved in apoptotic process	cell redox homeostasis	cytoplasm
SERPINB9	P50453	1	1	1	1	1	cysteine-type endopeptidase inhibitor activity involved in apoptotic process	cellular response to estrogen stimulus	collagen-containing extracellular matrix
BID	P55957	1	1	1	0	0	cysteine-type endopeptidase regulator activity involved in apoptotic process	apoptotic mitochondrial changes	cytosol
SCRN1	Q12765	1	1	1	0	0	cysteine-type exopeptidase activity	exocytosis	cytoplasm
POR	P16435	1	1	0	0	0	cytochrome-b5 reductase activity, acting on NAD(P)H	carnitine metabolic process	cytosol
COX5B	P10606	1	0	0	0	0	cytochrome-c oxidase activity	cellular respiration	mitochondrial inner membrane
COX6B1	P14854	1	1	1	0	0	cytochrome-c oxidase activity	cellular respiration	mitochondrial inner membrane
AIMP1	Q12904	1	1	0	0	0	cytokine activity	angiogenesis	aminoacyl-tRNA synthetase multienzyme complex
CSF1	P09603	1	1	1	1	1	cytokine activity	branching involved in mammary gland duct morphogenesis	CSF1-CSF1R complex
GRN	P28799	1	1	1	1	0	cytokine activity	astrocyte activation involved in immune response	azurophil granule lumen
IL10	P22301	1	0	0	0	0	cytokine activity	B cell differentiation	extracellular region
IL1B	P01584	1	1	1	1	1	cytokine activity	apoptotic process	cytosol
IL1RN	P18510	1	1	1	1	1	cytokine activity	acute-phase response	centrosome
IL36G	Q9NZH8	1	1	0	0	0	cytokine activity	cell-cell signaling	cytosol
IL6	P05231	1	1	1	1	1	cytokine activity	acute-phase response	endoplasmic reticulum lumen
KITLG	P21583	1	0	0	0	0	cytokine activity	cell adhesion	cytoplasm
NAMPT	P43490	1	1	1	1	0	cytokine activity	cell-cell signaling	cell junction
SPP1	P10451	1	1	0	0	0	cytokine activity	androgen catabolic process	cell projection
TIMP1	P01033	1	1	1	1	1	cytokine activity	cartilage development	basement membrane
TNF	P01375	1	1	1	1	1	cytokine activity	antiviral innate immune response	cell surface
TNFRSF11B	O00300	1	0	0	0	0	cytokine activity	apoptotic process	extracellular matrix
TNFSF13	O75888	1	1	0	0	0	cytokine activity	immune response	cytoplasm
TNFSF15	O95150	1	0	0	0	0	cytokine activity	activation of NF-kappaB-inducing kinase activity	extracellular space
WNT7A	O00755	1	0	0	0	0	cytokine activity	angiogenesis	cell surface
CSF2RA	P15509	1	0	0	0	0	cytokine binding	cell surface receptor signaling pathway via JAK-STAT	cytosol
NRP2	O60462	1	1	1	1	1	cytokine binding	angiogenesis	axon
TNFRSF11A	Q9Y6Q6	1	1	1	0	0	cytokine binding	adaptive immune response	cytosol
F3	P13726	1	0	1	0	0	cytokine receptor activity	activation of blood coagulation via clotting cascade	cell surface
DDT	P30046	1	1	0	0	0	cytokine receptor binding	melanin biosynthetic process	cytoplasm
ALDOC	P09972	1	1	1	0	0	cytoskeletal protein binding	epithelial cell differentiation	cytoskeleton
CRK	P46108	1	1	1	1	0	cytoskeletal protein binding	actin cytoskeleton organization	actin cytoskeleton
DES	P17661	0	0	0	1	0	cytoskeletal protein binding	cytoskeleton organization	cardiac myofibril
DUSP3	P51452	0	1	0	0	0	cytoskeletal protein binding	cellular response to epidermal growth factor stimulus	cytoplasm
FABP3	P05413	1	1	1	1	1	cytoskeletal protein binding	brown fat cell differentiation	cytosol
VPS35	Q96QK1	1	1	1	1	0	D1 dopamine receptor binding	endocytic recycling	cytosol
GNA12	Q03113	0	1	0	0	0	D5 dopamine receptor binding	adenylate cyclase-modulating G protein-coupled receptor signaling pathway	brush border membrane
RAD23A	P54725	1	1	0	0	0	damaged DNA binding	nucleotide-excision repair	cytoplasm
RAD23B	P54727	1	1	1	1	1	damaged DNA binding	cellular response to interleukin-7	cytosol
NDST1	P52848	1	0	0	0	0	deacetylase activity	aorta development	Golgi apparatus
NIT1	Q86X76	1	0	1	0	0	deaminated glutathione amidase activity	amide catabolic process	cytoplasm
ECI1	P42126	1	1	1	0	0	delta(3)-delta(2)-enoyl-CoA isomerase activity	fatty acid beta-oxidation	mitochondrial matrix
ECH1	Q13011	1	1	1	1	0	delta(3,5)-delta(2,4)-dienoyl-CoA isomerase activity	fatty acid beta-oxidation	cytosol
SAMHD1	Q9Y3Z3	1	1	0	0	0	deoxynucleoside triphosphate hydrolase activity	dATP catabolic process	nucleoplasm
DNASE2	O00115	1	1	1	1	0	deoxyribonuclease II activity	apoptotic DNA fragmentation	extracellular exosome
DMWD	Q09019	1	0	0	0	0	deubiquitinase activator activity		cytoplasm
STAMBP	O95630	1	0	1	0	0	deubiquitinase activity	cell surface receptor signaling pathway via JAK-STAT	cleavage furrow
G6PD	P11413	1	1	1	1	1	D-glucose binding	cellular response to oxidative stress	centriolar satellite
UGP2	Q16851	1	1	1	1	0	D-glucose binding	brain development	cytoplasm
DHFR	P00374	1	1	1	0	0	dihydrofolate reductase activity	axon regeneration	cytosol
DLD	P09622	1	1	1	1	1	dihydrolipoyl dehydrogenase (NADH) activity	2-oxoglutarate metabolic process	acetyltransferase complex
DPYSL2	Q16555	1	1	1	1	1	dihydropyrimidinase activity	cell differentiation	cilium
MDH1	P40925	1	1	1	1	1	diiodophenylpyruvate reductase activity	malate metabolic process	centrosome
GSTP1	P09211	1	1	1	1	1	dinitrosyl-iron complex binding	animal organ regeneration	cytoplasm
FAP	Q12884	0	1	0	0	0	dipeptidyl-peptidase activity	angiogenesis	apical part of cell
PRCP	P42785	1	1	1	1	1	dipeptidyl-peptidase activity	angiogenesis involved in wound healing	azurophil granule membrane
PPIL1	Q9Y3C6	1	1	1	0	0	disordered domain specific binding	embryonic brain development	catalytic step 2 spliceosome
TXNL1	O43396	1	1	1	1	0	disulfide oxidoreductase activity		cytoplasm
IGF2R	P11717	1	1	1	0	0	D-mannose binding	animal organ regeneration	cell surface
AIFM1	O95831	1	1	1	1	0	DNA binding	apoptotic process	cytoplasm
APLP2	Q06481	1	0	0	0	0	DNA binding	axonogenesis	endoplasmic reticulum lumen
APP	P05067	1	1	1	0	0	DNA binding	adult locomotory behavior	amyloid-beta complex
BANF1	O75531	1	1	1	1	0	DNA binding	chromatin organization	chromatin
C12ORF40	Q86WS4	1	0	0	0	0	DNA binding	meiotic cell cycle	chromosome
GTF2A1	P52655	0	0	1	0	0	DNA binding	positive regulation of transcription by RNA polymerase II	cytosol
H2AC11	P0C0S8	1	1	1	1	1	DNA binding	heterochromatin formation	extracellular exosome
H2AC21	Q8IUE6	0	1	1	0	0	DNA binding	heterochromatin formation	extracellular exosome
H2BC1	Q96A08	0	0	0	1	1	DNA binding	chromosome organization	cell surface
H2BC11	P06899	0	1	0	0	0	DNA binding	antibacterial humoral response	CENP-A containing nucleosome
H2BC12	O60814	1	1	1	0	0	DNA binding	antibacterial humoral response	cytosol
H4C1	P62805	1	1	1	1	1	DNA binding	chromatin organization	CENP-A containing nucleosome
HNRNPA1	P09651	1	1	1	1	1	DNA binding	alternative mRNA splicing, via spliceosome	catalytic step 2 spliceosome
HNRNPDL	O14979	1	0	0	0	0	DNA binding	regulation of gene expression	chromatin
ILF3	Q12906	1	1	1	0	0	DNA binding	defense response to virus	cytoplasm
NACA	E9PAV3	1	1	1	0	0	DNA binding	protein targeting to membrane	cytoplasm
PHF5A	Q7RTV0	1	0	0	0	0	DNA binding	mRNA splicing, via spliceosome	nuclear matrix
PPARD	Q03181	1	0	0	0	0	DNA binding	adipose tissue development	chromatin
SOD2	P04179	1	1	1	1	1	DNA binding	acetylcholine-mediated vasodilation involved in regulation of systemic arterial blood pressure	extracellular exosome
TAF15	Q16514	1	0	1	0	0	DNA binding	DNA-templated transcription initiation	nucleoplasm
TSN	Q15631	1	1	1	0	0	DNA binding	regulatory ncRNA-mediated post-transcriptional gene silencing	cytoplasm
HNRNPA2B1	P22626	1	1	1	1	1	DNA polymerase binding	DNA geometric change	Cajal body
PTGES3	Q15185	1	1	0	0	0	DNA polymerase binding	chaperone cofactor-dependent protein refolding	chromosome, telomeric region
NCL	P19338	1	1	1	1	0	DNA topoisomerase binding	angiogenesis	cell cortex
PTX3	O75364	0	1	0	0	0	DNA-binding transcription activator activity, RNA polymerase II-specific	anatomical structure morphogenesis	chromatin
MYRF	Q9Y2G1	0	1	0	0	0	DNA-binding transcription factor activity	central nervous system myelin maintenance	cytosol
ZNF382	Q96SR6	1	0	0	0	0	DNA-binding transcription factor activity	regulation of transcription by RNA polymerase II	nucleus
PURB	Q96QR8	0	1	0	0	0	DNA-binding transcription factor activity, RNA polymerase II-specific	negative regulation of transcription by RNA polymerase II	nucleoplasm
ZBTB41	Q5SVQ8	1	0	0	0	0	DNA-binding transcription factor activity, RNA polymerase II-specific	regulation of transcription by RNA polymerase II	nucleus
ZNF548	Q8NEK5	0	0	0	1	0	DNA-binding transcription factor activity, RNA polymerase II-specific	regulation of transcription by RNA polymerase II	nucleus
EIF4E	P06730	1	1	0	0	0	DNA-binding transcription factor binding	behavioral fear response	chromatoid body
PTMA	P06454	1	0	0	1	0	DNA-binding transcription factor binding	chromatin organization	cytosol
XPO1	O14980	0	0	1	0	0	DNA-binding transcription factor binding	cellular response to salt	annulate lamellae
ZBTB20	Q9HC78	0	1	0	1	0	DNA-binding transcription repressor activity, RNA polymerase II-specific	cellular response to glucose stimulus	cytoplasm
PRIM1	P49642	0	1	0	0	0	DNA-directed RNA polymerase activity	DNA replication initiation	alpha DNA polymerase:primase complex
ELAVL1	Q15717	1	1	1	0	0	double-stranded RNA binding	3'-UTR-mediated mRNA stabilization	cytoplasm
MTDH	Q86UE4	1	1	1	1	0	double-stranded RNA binding	lipopolysaccharide-mediated signaling pathway	apical plasma membrane
TFRC	P02786	1	1	1	0	0	double-stranded RNA binding	acute-phase response	basolateral plasma membrane
TUBA1B	P68363	1	1	1	1	1	double-stranded RNA binding	cell division	cilium
TUBB4B	P68371	1	1	0	0	0	double-stranded RNA binding	flagellated sperm motility	axonemal microtubule
VIM	P08670	1	1	1	1	1	double-stranded RNA binding	astrocyte development	axon
HSD17B14	Q9BPX1	1	1	0	0	0	D-threo-aldose 1-dehydrogenase activity	L-fucose catabolic process	cytosol
DUT	P33316	1	1	1	0	0	dUTP diphosphatase activity	DNA replication	extracellular exosome
PAFAH1B1	P43034	1	1	1	0	0	dynactin binding	acrosome assembly	1-alkyl-2-acetylglycerophosphocholine esterase complex
SNX6	Q9UNH7	1	0	0	0	0	dynactin binding	cellular response to amyloid-beta	cytoplasm
DYNC1I2	Q13409	1	0	0	0	0	dynein heavy chain binding	microtubule-based movement	centrosome
DYNLL2	Q96FJ2	1	1	1	0	0	dynein intermediate chain binding	microtubule-based process	9+0 non-motile cilium
RAB11A	P62491	0	0	0	1	1	dynein light intermediate chain binding	amyloid-beta clearance by transcytosis	centriole
AGR2	O95994	1	1	1	1	1	dystroglycan binding	digestive tract morphogenesis	endoplasmic reticulum
PRMT5	O14744	1	1	0	0	0	E-box binding	chromatin remodeling	chromatin
CYCS	P99999	1	1	1	1	1	electron transfer activity	apoptotic signaling pathway	apoptosome
ETFA	P13804	0	1	0	0	0	electron transfer activity	amino acid catabolic process	electron transfer flavoprotein complex
GFUS	Q13630	1	1	1	1	0	electron transfer activity	'de novo' GDP-L-fucose biosynthetic process	cytosol
GSR	P00390	1	1	1	1	1	electron transfer activity	cell redox homeostasis	cytosol
ME2	P23368	1	1	1	1	1	electron transfer activity	malate metabolic process	intracellular membrane-bounded organelle
NCF1	P14598	1	0	0	0	0	electron transfer activity	cellular defense response	cytoplasm
PHGDH	O43175	0	0	1	0	0	electron transfer activity	brain development	cytosol
SDHA	P31040	1	1	1	0	0	electron transfer activity	mitochondrial electron transport, succinate to ubiquinone	mitochondrial inner membrane
RNASE6	Q93091	1	1	1	1	1	endonuclease activity	antibacterial humoral response	cytoplasmic vesicle
PSME1	Q06323	1	1	1	1	1	endopeptidase activator activity	antigen processing and presentation of exogenous antigen	cytoplasm
PSME2	Q9UL46	1	1	1	1	0	endopeptidase activator activity	regulation of G1/S transition of mitotic cell cycle	cytoplasm
ADAM10	O14672	1	1	0	0	0	endopeptidase activity	adherens junction organization	adherens junction
MMP1	P03956	1	1	1	1	1	endopeptidase activity	cellular response to UV-A	extracellular matrix
MMP14	P50281	1	1	1	0	0	endopeptidase activity	angiogenesis	cytoplasmic vesicle
MMP2	P08253	1	1	1	1	1	endopeptidase activity	angiogenesis	collagen-containing extracellular matrix
MMP3	P08254	0	1	0	0	0	endopeptidase activity	cellular response to amino acid stimulus	cytosol
PSMA6	P60900	1	1	1	1	1	endopeptidase activity	positive regulation of canonical NF-kappaB signal transduction	cilium
PSMB5	P28074	1	1	1	1	0	endopeptidase activity	proteasome assembly	centrosome
PSMB7	Q99436	1	1	1	1	1	endopeptidase activity	proteasome-mediated ubiquitin-dependent protein catabolic process	cilium
PSMB8	P28062	1	1	1	0	0	endopeptidase activity	antigen processing and presentation	cytosol
TPP1	O14773	1	1	1	0	0	endopeptidase activity	bone resorption	extracellular exosome
ITIH2	P19823	1	1	1	1	1	endopeptidase inhibitor activity	hyaluronan metabolic process	blood microparticle
ITIH3	Q06033	1	1	1	1	1	endopeptidase inhibitor activity	hyaluronan metabolic process	extracellular exosome
ITIH4	Q14624	1	1	1	1	1	endopeptidase inhibitor activity	acute-phase response	blood microparticle
PZP	P20742	1	1	1	1	1	endopeptidase inhibitor activity	female pregnancy	blood microparticle
RENBP	P51606	1	1	1	1	1	endopeptidase inhibitor activity	carbohydrate metabolic process	cytosol
SERPIND1	P05546	1	1	0	0	0	endopeptidase inhibitor activity	blood coagulation	endoplasmic reticulum lumen
SERPINF2	P08697	1	1	1	1	0	endopeptidase inhibitor activity	acute-phase response	blood microparticle
SPP2	Q13103	1	1	0	0	0	endopeptidase inhibitor activity	bone remodeling	collagen-containing extracellular matrix
DDOST	P39656	1	1	0	0	0	enzyme activator activity	protein glycosylation	azurophil granule membrane
PSAP	P07602	1	1	1	1	1	enzyme activator activity	adenylate cyclase-inhibiting G protein-coupled receptor signaling pathway	azurophil granule membrane
ARMT1	Q9H993	1	1	1	1	1	enzyme binding	DNA damage response
CPSF1	Q10570	0	1	0	0	0	enzyme binding	co-transcriptional RNA 3'-end processing, cleavage and polyadenylation pathway	mRNA cleavage and polyadenylation specificity factor complex
ENO2	P09104	1	1	1	0	0	enzyme binding	canonical glycolysis	cell cortex
HDHD2	Q9H0R4	1	1	1	0	0	enzyme binding		cytoplasm
HMOX1	P09601	1	1	1	0	0	enzyme binding	angiogenesis	cytosol
HNRNPUL1	Q9BUJ2	1	1	1	0	0	enzyme binding	alternative mRNA splicing, via spliceosome	nucleoplasm
KPNB1	Q14974	1	1	1	0	0	enzyme binding	astral microtubule organization	cytoplasm
LAMP1	P11279	1	1	1	1	1	enzyme binding	establishment of protein localization to organelle	autolysosome
LAMP2	P13473	1	1	1	1	1	enzyme binding	autophagosome maturation	autolysosome
MAT2B	Q9NZL9	1	1	1	1	1	enzyme binding	one-carbon metabolic process	cytosol
PCBP2	Q15366	1	1	0	0	0	enzyme binding	chromatin looping	cytoplasm
PLAUR	Q03405	1	1	1	0	0	enzyme binding	blood coagulation	cell projection
RAC1	P63000	1	1	1	0	0	enzyme binding	actin cytoskeleton organization	cell cortex
SERPINB12	Q96P63	1	1	1	1	1	enzyme binding	hematopoietic progenitor cell differentiation	collagen-containing extracellular matrix
SERPINB4	P48594	1	1	1	0	0	enzyme binding	negative regulation of peptidase activity	cytosol
SNRPD3	P62318	1	1	1	1	1	enzyme binding	7-methylguanosine cap hypermethylation	catalytic step 2 spliceosome
SNX12	Q9UMY4	1	1	0	0	0	enzyme binding	endocytic recycling	early endosome
SORT1	Q99523	1	1	1	0	0	enzyme binding	D-glucose import	cell surface
TF	P02787	1	1	1	1	1	enzyme binding	antibacterial humoral response	apical plasma membrane
PPP1R7	Q15435	1	1	0	0	0	enzyme regulator activity		chromosome
PSMD1	Q99460	1	0	0	0	0	enzyme regulator activity	proteasome-mediated ubiquitin-dependent protein catabolic process	azurophil granule lumen
RRAGC	Q9HB90	1	1	0	0	0	enzyme-substrate adaptor activity	apoptotic process	cytoplasm
EFNB1	P98172	1	1	1	0	0	ephrin receptor binding	axon guidance	cell surface
GRB2	P62993	1	1	1	1	1	ephrin receptor binding	actin cytoskeleton organization	cell cortex
HBEGF	Q99075	1	1	0	0	0	epidermal growth factor receptor binding	cell chemotaxis	cell surface
NEU2	Q9Y3R4	1	0	0	0	0	exo-alpha-sialidase activity	ganglioside catabolic process	catalytic complex
GGH	Q92820	1	1	1	1	1	exopeptidase activity	tetrahydrofolylpolyglutamate metabolic process	azurophil granule lumen
COL11A1	P12107	1	0	0	0	0	extracellular matrix binding	cartilage condensation	collagen type XI trimer
EMILIN2	Q9BXX0	1	1	1	0	0	extracellular matrix constituent conferring elasticity	cell adhesion mediated by integrin	collagen trimer
COL1A2	P08123	1	1	1	0	0	extracellular matrix structural constituent	blood vessel development	collagen type I trimer
COL3A1	P02461	1	1	1	1	0	extracellular matrix structural constituent	aorta smooth muscle tissue morphogenesis	collagen type III trimer
FGB	P02675	1	1	0	0	0	extracellular matrix structural constituent	adaptive immune response	blood microparticle
COL10A1	Q03692	1	1	1	0	0	extracellular matrix structural constituent conferring tensile strength	skeletal system development	collagen trimer
COL1A1	P02452	1	1	1	1	0	extracellular matrix structural constituent conferring tensile strength	blood vessel development	collagen type I trimer
COL2A1	P02458	1	1	0	0	0	extracellular matrix structural constituent conferring tensile strength	anterior head development	basement membrane
COL5A1	P20908	1	1	0	0	0	extracellular matrix structural constituent conferring tensile strength	blood vessel development	basement membrane
COL9A2	Q14055	0	1	1	0	0	extracellular matrix structural constituent conferring tensile strength	skeletal system development	collagen type IX trimer
CYBB	P04839	1	0	0	0	0	FAD binding	cellular response to cadmium ion	dendrite
ERO1A	Q96HE7	1	1	1	1	0	FAD binding	brown fat cell differentiation	dendrite
QSOX1	O00391	1	1	1	1	1	FAD binding	extracellular matrix assembly	endoplasmic reticulum lumen
SQOR	Q9Y6N5	1	1	0	0	0	FAD binding	sulfide oxidation, using sulfide:quinone oxidoreductase	mitochondrial inner membrane
TXNRD1	Q16881	1	1	1	1	1	FAD binding	cell population proliferation	cytoplasm
ASAH1	Q13510	1	1	1	1	0	fatty acid amide hydrolase activity	cellular response to tumor necrosis factor	extracellular exosome
FABP5	Q01469	1	1	1	1	1	fatty acid binding	epidermis development	azurophil granule lumen
ACOT13	Q9NPJ3	1	1	1	0	0	fatty acyl-CoA hydrolase activity	lipid metabolic process	cytosol
FTH1	P02794	1	1	1	1	1	ferric iron binding	immune response	autolysosome
FTL	P02792	1	1	1	1	1	ferric iron binding	intracellular iron ion homeostasis	autolysosome
IGFBP3	P17936	1	1	0	0	0	fibronectin binding	apoptotic process	endoplasmic reticulum lumen
IGFBP5	P24593	1	1	1	1	0	fibronectin binding	cell population proliferation	endoplasmic reticulum lumen
SDC4	P31431	1	1	1	1	0	fibronectin binding	cell migration	cell surface
DPYSL4	O14531	1	1	0	0	0	filamin binding	nervous system development	cytosol
FKBP2	P26885	1	1	1	1	1	FK506 binding	chaperone-mediated protein folding	endoplasmic reticulum
FKBP3	Q00688	1	1	0	0	0	FK506 binding		nucleus
TXNRD2	Q9NNW7	0	1	0	0	0	flavin adenine dinucleotide binding	cell redox homeostasis	axon
PNPO	Q9NVS9	1	0	0	0	0	FMN binding	pyridoxal phosphate biosynthetic process	cytosol
PPCDC	Q96CD2	1	1	1	0	0	FMN binding	coenzyme A biosynthetic process	cytosol
FOLR2	P14207	1	1	1	1	1	folic acid binding	cell adhesion	cell surface
IMPA1	P29218	1	1	0	0	0	fructose-1-phosphatase activity	inositol biosynthetic process	cytoplasm
TIGAR	Q9NQ88	1	1	1	1	0	fructose-2,6-bisphosphate 2-phosphatase activity	cardiac muscle cell apoptotic process	cytoplasm
FH	P07954	1	1	1	1	1	fumarate hydratase activity	arginine metabolic process	chromosome
FAH	P16930	1	1	1	1	1	fumarylacetoacetase activity	arginine catabolic process	cytosol
ARF6	P62330	0	1	0	0	0	G protein activity	cell adhesion	cell cortex
KRAS	P01116	1	1	0	0	0	G protein activity	actin cytoskeleton organization	cytoplasm
RAB14	P61106	0	1	0	0	0	G protein activity	defense response to bacterium	cytosol
RAB15	P59190	1	1	0	0	0	G protein activity	exocytosis	cilium
RAB2A	P61019	1	1	1	1	0	G protein activity	autophagosome-lysosome fusion	acrosomal vesicle
RAB35	Q15286	1	1	0	0	0	G protein activity	antigen processing and presentation	cell projection membrane
RAB5B	P61020	0	0	1	0	0	G protein activity	antigen processing and presentation	early endosome
RAB5C	P51148	1	1	1	1	1	G protein activity	endocytosis	azurophil granule membrane
RAB7A	P51149	1	1	1	1	1	G protein activity	autophagosome assembly	alveolar lamellar body
RAP1A	P62834	0	0	0	0	1	G protein activity	cellular response to cAMP	anchoring junction
RAP1B	P61224	1	1	1	1	0	G protein activity	calcium-ion regulated exocytosis	azurophil granule membrane
RAP2A	P10114	1	0	0	0	0	G protein activity	actin cytoskeleton organization	cytosol
RAP2B	P61225	1	1	1	0	0	G protein activity	negative regulation of cell migration	bicellular tight junction
RHOA	P61586	1	1	1	1	1	G protein activity	actin cytoskeleton organization	apical junction complex
OR4X1	Q8NH49	0	1	0	0	0	G protein-coupled receptor activity		plasma membrane
GNAI2	P04899	1	1	1	1	0	G protein-coupled receptor binding	adenylate cyclase-activating G protein-coupled receptor signaling pathway	cell body
PPP2CA	P67775	1	1	1	1	0	GABA receptor binding	intracellular signal transduction	chromatin
COLEC12	Q5KU26	1	1	1	0	0	galactose binding	carbohydrate mediated signaling	collagen trimer
B4GALT5	O43286	1	0	0	0	0	galactosyltransferase activity	carbohydrate metabolic process	Golgi apparatus
GGCT	O75223	1	1	1	1	1	gamma-glutamylcyclotransferase activity	release of cytochrome c from mitochondria	cytosol
CENPJ	Q9HC77	1	0	1	0	0	gamma-tubulin binding	astral microtubule nucleation	centriole
RAB31	Q13636	1	1	1	0	0	GDP binding	cellular response to insulin stimulus	cytosol
RAB8B	Q92930	1	0	0	0	0	GDP binding	antigen processing and presentation	cell tip
RRAS	P10301	1	0	0	0	0	GDP binding	face morphogenesis	extracellular exosome
GDI1	P31150	1	1	1	1	0	GDP-dissociation inhibitor activity	negative regulation of axonogenesis	axon
GFRA2	O00451	1	1	0	0	0	glial cell-derived neurotrophic factor receptor activity	cell surface receptor protein tyrosine kinase signaling pathway	external side of plasma membrane
GNPDA1	P46926	1	1	1	1	1	glucosamine-6-phosphate deaminase activity	carbohydrate metabolic process	cytoplasm
GCLM	P48507	0	1	0	0	0	glutamate-cysteine ligase activity	apoptotic mitochondrial changes	cytosol
GLS	O94925	1	1	0	0	0	glutaminase activity	chemical synaptic transmission	cytosol
GSTO1	P78417	1	1	1	1	1	glutathione dehydrogenase (ascorbate) activity	cellular response to arsenic-containing substance	cytoplasm
GLRX	P35754	1	1	0	0	0	glutathione disulfide oxidoreductase activity	nucleobase-containing small molecule interconversion	cytosol
GPX1	P07203	1	1	1	1	0	glutathione peroxidase activity	angiogenesis involved in wound healing	cytoplasm
GPX4	P36969	1	1	0	0	0	glutathione peroxidase activity	apoptotic process	cytosol
GSTK1	Q9Y2Q3	0	1	0	0	0	glutathione peroxidase activity	epithelial cell differentiation	cytosol
PYGB	P11216	1	1	0	0	0	glycogen phosphorylase activity	glycogen catabolic process	azurophil granule lumen
GYG1	P46976	1	1	1	0	0	glycogenin glucosyltransferase activity	glycogen biosynthetic process	cytoplasm
GNS	P15586	1	1	1	1	1	glycosaminoglycan binding	glycosaminoglycan catabolic process	azurophil granule
NMT1	P30419	1	1	1	1	0	glycylpeptide N-tetradecanoyltransferase activity	in utero embryonic development	cytoplasm
GATD1	Q8NB37	1	0	0	0	0	glyoxalase III activity	methylglyoxal catabolic process to D-lactate via S-lactoyl-glutathione	cytoplasm
GMPR2	Q9P2T1	1	1	1	0	0	GMP reductase activity	GMP metabolic process	cytosol
RGS10	O43665	1	1	1	1	0	G-protein alpha-subunit binding	G protein-coupled acetylcholine receptor signaling pathway	cytosol
CNBP	P62633	1	1	1	0	0	G-quadruplex DNA binding	cholesterol homeostasis	cytoplasm
IGF2	P01344	1	1	1	0	0	growth factor activity	animal organ morphogenesis	extracellular region
MANF	P55145	1	1	1	1	1	growth factor activity	ATF6-mediated unfolded protein response	cytosol
MIF	P03971	1	1	1	0	0	growth factor activity	anti-Mullerian hormone receptor signaling pathway	extracellular region
NENF	Q9UMX5	1	1	1	0	0	growth factor activity	MAPK cascade	endomembrane system
EEF1A1	P68104	1	1	1	1	1	GTP binding	cellular response to epidermal growth factor stimulus	cortical actin cytoskeleton
GIMAP4	Q9NUV9	1	1	1	0	0	GTP binding		cytosol
PCK2	Q16822	1	1	1	0	0	GTP binding	cellular response to dexamethasone stimulus	mitochondrial matrix
RAB6A	P20340	1	0	0	0	0	GTP binding	antigen processing and presentation	acrosomal membrane
RABL3	Q5HYI8	1	0	0	0	0	GTP binding	B cell differentiation	endomembrane system
RHOG	P84095	1	1	0	0	0	GTP binding	actin cytoskeleton organization	cell projection
RP2	O75695	1	1	1	1	1	GTP binding	cilium assembly	centriole
SEPTIN11	Q9NVA2	1	1	0	0	0	GTP binding	cytoskeleton-dependent cytokinesis	axon
SEPTIN14	Q6ZU15	0	1	1	1	0	GTP binding	cytoskeleton-dependent cytokinesis	acrosomal vesicle
SEPTIN8	Q92599	0	0	1	0	0	GTP binding	cytoskeleton-dependent cytokinesis	axon
TUBA1A	Q71U36	0	1	0	0	0	GTP binding	adult locomotory behavior	axonemal microtubule
TUBA1C	Q9BQE3	1	0	1	0	0	GTP binding	cell division	cilium
TUBB	P07437	1	1	1	1	1	GTP binding	cell division	azurophil granule lumen
TUBB2A	Q13885	1	0	0	0	0	GTP binding	cerebral cortex development	cytoplasm
TUFM	P49411	1	0	1	0	0	GTP binding	mitochondrial translational elongation	extracellular exosome
ACAP1	Q15027	0	1	0	0	0	GTPase activator activity	protein transport	membrane
ARHGDIA	P52565	1	1	1	1	1	GTPase activator activity	negative regulation of apoptotic process	cytoskeleton
ARHGDIB	P52566	1	1	1	1	1	GTPase activator activity	cellular response to redox state	cytoplasm
ASAP2	O43150	0	1	0	0	0	GTPase activator activity		cytosol
DEPDC1B	Q8WUY9	1	0	0	0	0	GTPase activator activity	cell migration
GDI2	P50395	1	1	1	1	1	GTPase activator activity	negative regulation of cilium assembly	azurophil granule lumen
SEC23A	Q15436	1	1	0	0	0	GTPase activator activity	COPII-coated vesicle cargo loading	COPII vesicle coat
SEC23B	Q15437	1	1	1	1	0	GTPase activator activity	COPII-coated vesicle cargo loading	COPII vesicle coat
SIPA1	Q96FS4	1	0	0	0	0	GTPase activator activity	adaptive immune response	cytoplasm
SMAP2	Q8WU79	0	1	0	0	0	GTPase activator activity		cytoplasm
GNB1	P62873	1	1	1	1	0	GTPase activity	adenylate cyclase-activating dopamine receptor signaling pathway	cytoplasm
GNB2	P62879	1	1	0	0	0	GTPase activity	G protein-coupled receptor signaling pathway	cytoplasm
LAMTOR1	Q6IAA8	1	0	0	0	0	GTPase binding	cellular response to amino acid stimulus	azurophil granule membrane
HPRT1	P00492	1	1	1	1	1	guanine phosphoribosyltransferase activity	adenine metabolic process	cytoplasm
PNP	P00491	1	1	1	1	1	guanosine phosphorylase activity	allantoin metabolic process	cytoplasm
MPP1	Q00013	0	0	1	0	0	guanylate kinase activity	regulation of neutrophil chemotaxis	cell-cell junction
EEF1B2	P24534	1	1	1	1	1	guanyl-nucleotide exchange factor activity	response to ethanol	cytoplasm
CDC37	Q16543	0	1	0	0	0	heat shock protein binding	positive regulation of type 2 mitophagy	cytoplasm
OGDH	Q02218	0	0	1	0	0	heat shock protein binding	2-oxoglutarate metabolic process	mitochondrial matrix
HBA1	P69905	1	1	1	1	1	heme binding	carbon dioxide transport	blood microparticle
HBB	P68871	1	1	1	1	1	heme binding	blood vessel diameter maintenance	blood microparticle
HBE1	P02100	1	0	0	0	0	heme binding	carbon dioxide transport	blood microparticle
HEBP1	Q9NRV9	1	1	1	1	1	heme binding	circadian rhythm	extracellular exosome
HEBP2	Q9Y5Z4	1	1	1	1	0	heme binding		azurophil granule lumen
HPX	P02790	1	1	1	1	1	heme transmembrane transporter activity	heme metabolic process	blood microparticle
AAMP	Q13685	1	0	0	0	0	heparin binding	angiogenesis	cell surface
APOH	P02749	1	1	1	1	1	heparin binding	blood coagulation, intrinsic pathway	cell surface
CCN2	P29279	1	0	0	0	0	heparin binding	angiogenesis	extracellular matrix
LXN	Q9BS40	0	1	1	0	0	heparin binding	detection of temperature stimulus involved in sensory perception of pain	cytoplasm
SERPINA10	Q9UK55	1	1	1	0	1	heparin binding	blood coagulation	endoplasmic reticulum lumen
SERPINC1	P01008	1	1	1	1	1	heparin binding	blood coagulation	blood microparticle
HNMT	P50135	1	1	1	1	0	histamine N-methyltransferase activity	histamine catabolic process	centrosome
HAL	P42357	1	1	1	0	0	histidine ammonia-lyase activity	L-histidine catabolic process	cytosol
ANP32A	P39687	1	1	1	1	0	histone binding	intracellular signal transduction	cytoplasm
ANP32B	Q92688	1	1	0	0	0	histone binding	inner ear development	cytoplasm
NASP	P49321	1	1	1	0	0	histone binding	blastocyst development	chromatin
PTMS	P20962	1	1	1	1	0	histone binding	DNA replication	nucleus
RBBP4	Q09028	1	1	1	1	0	histone binding	brain development	ATPase complex
RBBP7	Q16576	1	1	0	0	0	histone binding	brain development	ATPase complex
SNRPB	P14678	1	1	1	0	0	histone pre-mRNA DCP binding	7-methylguanosine cap hypermethylation	catalytic step 2 spliceosome
INS	P01308	1	1	1	1	1	hormone activity	activation of protein kinase B activity	endoplasmic reticulum lumen
TTR	P02766	1	1	0	1	0	hormone activity	negative regulation of glomerular filtration	azurophil granule lumen
DNAJC8	O75937	1	1	0	0	0	Hsp70 protein binding		cytosol
ST13	P50502	1	1	1	0	0	Hsp70 protein binding	chaperone cofactor-dependent protein refolding	cytoplasm
STIP1	P31948	1	1	1	1	0	Hsp90 protein binding	cellular response to interleukin-7	cytosol
ATP5F1E	P56381	1	0	0	0	0	hydrolase activity	proton motive force-driven ATP synthesis	mitochondrial inner membrane
CMBL	Q96DG6	0	1	0	0	0	hydrolase activity	xenobiotic metabolic process	cytosol
DDAH2	O95865	1	1	1	0	0	hydrolase activity	negative regulation of apoptotic process	extracellular exosome
OVCA2	Q8WZ82	1	0	0	0	0	hydrolase activity	response to retinoic acid	cytoplasm
C11ORF54	Q9H0W9	1	1	1	1	0	hydrolase activity, acting on ester bonds	DNA damage response	cytoplasm
ABHD10	Q9NUJ1	0	1	0	0	0	hydrolase activity, hydrolyzing O-glycosyl compounds	protein depalmitoylation	cytosol
ALOXE3	Q9BYJ1	1	0	0	0	0	hydroperoxy icosatetraenoate dehydratase activity	arachidonate metabolic process	cytosol
HAGH	Q16775	1	1	1	1	0	hydroxyacylglutathione hydrolase activity	glutathione biosynthetic process	cytoplasm
HMGCL	P35914	1	1	1	0	0	hydroxymethylglutaryl-CoA lyase activity	ketone body biosynthetic process	cytosol
ACCS	Q96QU6	0	0	0	1	0	identical protein binding	amino acid metabolic process
ALCAM	Q13740	1	1	1	1	1	identical protein binding	adaptive immune response	axon
APEH	P13798	1	1	1	1	1	identical protein binding	amyloid-beta metabolic process	cytosol
APIP	Q96GX9	1	1	1	0	0	identical protein binding	apoptotic process	cytoplasm
B2M	P61769	1	1	1	1	1	identical protein binding	amyloid fibril formation	cytosol
C1QTNF3	Q9BXJ4	1	1	1	0	0	identical protein binding	fat cell differentiation	collagen trimer
CD84	Q9UIB8	1	0	0	0	0	identical protein binding	adaptive immune response	external side of plasma membrane
CRYZ	Q08257	1	1	1	1	1	identical protein binding	protein homotetramerization	cytosol
DCTN2	Q13561	1	1	0	0	0	identical protein binding	melanosome transport	centrosome
EIF3J	O75822	1	1	0	0	0	identical protein binding	formation of cytoplasmic translation initiation complex	cytosol
FCER1G	P30273	1	0	0	0	0	identical protein binding	antigen processing and presentation of exogenous peptide antigen via MHC class I	cell surface
GLRX3	O76003	1	1	1	0	0	identical protein binding		cell cortex
GRB7	Q14451	1	0	1	0	0	identical protein binding	epidermal growth factor receptor signaling pathway	cell projection
HNRNPC	P07910	1	1	1	1	0	identical protein binding	3'-UTR-mediated mRNA stabilization	actin cytoskeleton
HNRNPH1	P31943	1	1	1	0	0	identical protein binding	mRNA splicing, via spliceosome	catalytic step 2 spliceosome
HSPB1	P04792	1	1	1	0	0	identical protein binding	anterograde axonal protein transport	axon cytoplasm
ICOSLG	O75144	1	1	1	1	0	identical protein binding	adaptive immune response	external side of plasma membrane
IER5	Q5VY09	1	0	0	0	0	identical protein binding	cellular response to heat	cytoplasm
KCNRG	Q8N5I3	0	1	0	0	0	identical protein binding	negative regulation of delayed rectifier potassium channel activity	endoplasmic reticulum
KCTD12	Q96CX2	1	1	1	1	1	identical protein binding	protein homooligomerization	cell projection
KCTD8	Q6ZWB6	1	1	1	0	1	identical protein binding	protein homooligomerization	cell projection
LDHB	P07195	1	1	1	1	1	identical protein binding	lactate metabolic process	cytoplasm
LECT2	O14960	1	1	1	1	0	identical protein binding	chemotaxis	cytoplasm
LMNA	P02545	1	1	1	1	1	identical protein binding	cellular response to hypoxia	cytosol
LMNB2	Q03252	1	0	0	0	0	identical protein binding	heterochromatin formation	intermediate filament
LY6G6C	O95867	1	0	0	0	0	identical protein binding		extracellular region
LYZ	P61626	1	1	1	1	1	identical protein binding	antimicrobial humoral response	azurophil granule lumen
MDH2	P40926	1	1	1	1	1	identical protein binding	aerobic respiration	cytoplasm
MESD	Q14696	1	1	1	1	0	identical protein binding	mesoderm development	endoplasmic reticulum
MVP	Q14764	1	1	1	0	0	identical protein binding	cell population proliferation	cytoplasm
NAXE	Q8NCW5	1	1	1	1	1	identical protein binding	lipid transport	cell body
NIF3L1	Q9GZT8	1	1	1	1	0	identical protein binding	negative regulation of transcription by RNA polymerase II	cytoplasm
NMRAL1	Q9HBL8	1	1	0	0	0	identical protein binding		cytosol
NPL	Q9BXD5	1	1	0	0	0	identical protein binding	carbohydrate metabolic process	cytosol
NUTF2	P61970	1	1	0	0	0	identical protein binding	mRNA transport	cytosol
OXCT1	P55809	1	0	0	0	0	identical protein binding	adipose tissue development	mitochondrial matrix
P4HA1	P13674	0	1	0	0	0	identical protein binding	collagen fibril organization	endoplasmic reticulum
PHYKPL	Q8IUZ5	1	1	0	0	0	identical protein binding		mitochondrial matrix
PRDX4	Q13162	1	1	1	1	0	identical protein binding	cell redox homeostasis	cytosol
PSAT1	Q9Y617	1	1	0	0	0	identical protein binding	L-serine biosynthetic process	cytoplasm
PSMA7	O14818	1	1	1	1	1	identical protein binding	proteasome-mediated ubiquitin-dependent protein catabolic process	cytoplasm
PSMD4	P55036	1	0	0	0	0	identical protein binding	proteasome-mediated ubiquitin-dependent protein catabolic process	cytosol
PSPH	P78330	0	1	0	0	0	identical protein binding	in utero embryonic development	cytoplasm
QPRT	Q15274	1	1	1	1	1	identical protein binding	NAD biosynthetic process	catalytic complex
RPIA	P49247	1	0	1	0	0	identical protein binding	D-ribose metabolic process	cytoplasm
SERPINA1	P01009	1	1	1	1	1	identical protein binding	acute-phase response	collagen-containing extracellular matrix
STOM	P27105	1	1	1	1	0	identical protein binding	positive regulation by host of viral genome replication	azurophil granule membrane
SUB1	P53999	1	0	0	0	0	identical protein binding	negative regulation of DNA metabolic process	extracellular exosome
SUMF2	Q8NBJ7	1	1	1	1	0	identical protein binding		endoplasmic reticulum
TFG	Q92734	1	0	0	0	0	identical protein binding	COPII vesicle coating	cytoplasm
TGM1	P22735	1	1	1	1	0	identical protein binding	cell envelope organization	cornified envelope
YWHAG	P61981	1	1	1	1	1	identical protein binding	cellular response to glucose starvation	cytoplasm
MS4A2	Q01362	0	1	0	0	0	IgE binding	cell surface receptor signaling pathway	external side of plasma membrane
FCGR2A	P12318	1	1	1	1	0	IgG binding	antibody-dependent cellular cytotoxicity	external side of plasma membrane
FCGR3A	P08637	1	1	1	1	1	IgG binding	antibody-dependent cellular cytotoxicity	external side of plasma membrane
ADAM28	Q9UKQ2	0	1	0	0	0	immunoglobulin receptor binding	proteolysis	cell surface
TPX2	Q9ULW0	1	1	0	0	0	importin-alpha family protein binding	activation of protein kinase activity	axon hillock
LILRB5	O75023	1	1	0	0	0	inhibitory MHC class I receptor activity	adaptive immune response	plasma membrane
LHPP	Q9H008	1	1	1	0	0	inorganic diphosphate phosphatase activity	phosphate-containing compound metabolic process	cytoplasm
PPA1	Q15181	1	1	1	0	0	inorganic diphosphate phosphatase activity	phosphate-containing compound metabolic process	cytoplasm
PPA2	Q9H2U2	1	1	1	0	0	inorganic diphosphate phosphatase activity	diphosphate metabolic process	mitochondrial matrix
INPP5D	Q92835	1	0	0	0	0	inositol-1,3,4,5-tetrakisphosphate 5-phosphatase activity	apoptotic process	cytoplasm
IGFBP7	Q16270	1	1	0	0	0	insulin-like growth factor binding	angiogenesis	collagen-containing extracellular matrix
IGFBP2	P18065	1	1	1	0	0	insulin-like growth factor I binding	cellular response to hormone stimulus	apical plasma membrane
IGFBP4	P22692	1	1	1	1	1	insulin-like growth factor I binding	MAPK cascade	endoplasmic reticulum lumen
ICAM1	P05362	1	1	1	0	0	integrin binding	adhesion of symbiont to host	cell surface
TOLLIP	Q9H0E2	1	1	1	0	0	interleukin-1, type I receptor binding	autophagy	azurophil granule lumen
ECM1	Q16610	1	1	1	1	1	interleukin-2 receptor binding	angiogenesis	collagen-containing extracellular matrix
EPPK1	P58107	1	0	0	0	0	intermediate filament binding	intermediate filament bundle assembly	apicolateral plasma membrane
ENSA	O43768	1	1	1	1	0	ion channel inhibitor activity	cell division	cytoplasm
PLOD1	Q02809	1	1	1	1	0	iron ion binding	collagen fibril organization	catalytic complex
PLOD3	O60568	1	1	1	0	0	iron ion binding	basement membrane assembly	collagen-containing extracellular matrix
IDH2	P48735	1	1	1	0	0	isocitrate dehydrogenase (NADP+) activity	2-oxoglutarate metabolic process	cytosol
IDI1	Q13907	1	1	1	1	0	isopentenyl-diphosphate delta-isomerase activity	cholesterol biosynthetic process	cytoplasm
CHST1	O43916	0	1	0	0	0	keratan sulfotransferase activity	galactose metabolic process	Golgi membrane
LAMTOR3	Q9UHA4	1	1	1	1	0	kinase activator activity	cellular response to amino acid stimulus	endosome membrane
CAB39	Q9Y376	1	1	1	0	0	kinase binding	cellular hypotonic response	cytoplasm
FAM83D	Q9H4H8	1	0	0	0	0	kinesin binding	cell division	cytoplasm
KYNU	Q16719	1	1	1	0	0	kynureninase activity	'de novo' NAD biosynthetic process from L-tryptophan	cytoplasm
GOT2	P00505	1	1	1	1	1	kynurenine-oxoglutarate transaminase activity	2-oxoglutarate metabolic process	extracellular exosome
LGALS1	P09382	1	1	1	1	1	lactose binding	apoptotic process	collagen-containing extracellular matrix
GLO1	Q04760	1	1	1	1	1	lactoylglutathione lyase activity	carbohydrate metabolic process	cytoplasm
RPSA	A0A8I5KQE6	1	0	0	0	0	laminin binding	cytoplasmic translation	cytosolic small ribosomal subunit
CRYL1	Q9Y2S2	1	0	0	0	0	L-gulonate 3-dehydrogenase activity	D-glucuronate catabolic process to D-xylulose 5-phosphate	cytosol
LIPA	P38571	1	1	1	0	0	lipase activity	acute inflammatory response	cytosol
DCD	P81605	1	1	1	1	1	lipid binding	defense response to bacterium	extracellular exosome
NSFL1C	Q9UNZ2	1	1	1	1	1	lipid binding	autophagosome assembly	centrosome
PITPNA	Q00169	1	1	0	0	0	lipid binding	axonogenesis	cytoplasm
PRAM1	Q96QH2	1	0	0	0	0	lipid binding	integrin-mediated signaling pathway	plasma membrane
SPRR2A	P35326	1	0	0	0	0	lipid binding	antibacterial humoral response	cornified envelope
CD14	P08571	1	1	1	1	1	lipopolysaccharide binding	apoptotic process	endosome membrane
PSMA1	P25786	1	1	1	1	1	lipopolysaccharide binding	immune system process	centrosome
PSMB4	P28070	1	1	1	1	0	lipopolysaccharide binding	negative regulation of inflammatory response to antigenic stimulus	ciliary basal body
LDHAL6B	Q9BYZ2	1	1	1	0	0	L-lactate dehydrogenase activity	lactate metabolic process	cytoplasm
MSRA	Q9UJ68	1	1	0	0	0	L-methionine-(S)-S-oxide reductase activity	cellular response to oxidative stress	cytoplasm
PPT1	P50897	1	1	1	0	0	long-chain fatty acyl-CoA hydrolase activity	adult locomotory behavior	axon
RNASE1	P07998	1	1	1	1	1	lyase activity	defense response to Gram-positive bacterium	extracellular exosome
ABHD12B	Q7Z5M8	0	0	0	0	1	lysophospholipase activity	monoacylglycerol catabolic process	endoplasmic reticulum membrane
ENO3	P13929	1	1	1	1	1	magnesium ion binding	canonical glycolysis	cytosol
PGM1	P36871	1	1	1	0	0	magnesium ion binding	carbohydrate metabolic process	cytoplasm
PGM2	Q96G03	1	1	1	1	1	magnesium ion binding	glucose metabolic process	cytosol
PGM3	O95394	1	1	0	0	0	magnesium ion binding	carbohydrate metabolic process	cytosol
RNH1	O60930	1	1	1	1	1	magnesium ion binding	DNA replication, removal of RNA primer	mitochondrial matrix
NPEPL1	Q8NDH3	1	1	0	0	0	manganese ion binding	proteolysis	cytoplasm
PEPD	P12955	1	1	1	1	1	manganese ion binding	amino acid metabolic process	extracellular exosome
MPI	P34949	1	1	1	1	1	mannose-6-phosphate isomerase activity	GDP-D-mannose biosynthetic process from fructose-6-phosphate	cytosol
PIEZO2	Q9H5I5	0	1	0	0	0	mechanosensitive monoatomic cation channel activity	cellular response to mechanical stimulus	cuticular plate
TIMM10	P62072	1	0	0	0	0	membrane insertase activity	protein insertion into mitochondrial inner membrane	mitochondrial inner membrane
ADAM12	O43184	1	0	0	0	0	metal ion binding	cell adhesion	extracellular region
AFP	P02771	1	1	1	1	1	metal ion binding	apoptotic process	cytoplasm
AMDHD2	Q9Y303	1	1	1	0	0	metal ion binding	N-acetylglucosamine catabolic process	cytosol
C2	P06681	1	1	1	1	1	metal ion binding	complement activation	extracellular exosome
CACNA2D1	P54289	1	0	0	0	0	metal ion binding	calcium ion import across plasma membrane	extracellular exosome
CFI	P05156	1	1	1	1	1	metal ion binding	complement activation, classical pathway	extracellular exosome
CPEB1	Q9BZB8	1	0	0	0	0	metal ion binding	cellular response to amino acid stimulus	cytoplasm
CPPED1	Q9BRF8	1	1	1	1	1	metal ion binding		azurophil granule lumen
F13A1	P00488	1	1	1	1	1	metal ion binding	blood coagulation	blood microparticle
FAHD2A	Q96GK7	0	1	1	0	0	metal ion binding	oxaloacetate metabolic process	mitochondrion
HAVCR2	Q8TDQ0	1	1	1	1	1	metal ion binding	adaptive immune response	anchoring junction
IFT25	Q9Y547	1	1	1	0	0	metal ion binding	cell differentiation	centrosome
NAPRT	Q6XQN6	1	1	0	0	0	metal ion binding	NAD biosynthetic process via the salvage pathway	azurophil granule lumen
NLN	Q9BYT8	1	1	1	1	0	metal ion binding	G protein-coupled receptor signaling pathway	cytosol
PIR	O00625	1	1	1	0	0	metal ion binding	digestion	cytoplasm
PPP4C	P60510	1	1	0	0	0	metal ion binding	double-strand break repair via homologous recombination	centrosome
PPP6C	O00743	0	1	0	0	0	metal ion binding	COPII vesicle coating	cytoplasm
PUDP	Q08623	1	1	1	0	0	metal ion binding	nucleotide metabolic process	cytosol
RO60	P10155	1	1	1	0	0	metal ion binding	cellular response to interferon-alpha	cilium
SGSH	P51688	1	1	1	1	1	metal ion binding	determination of adult lifespan	extracellular exosome
TATDN3	Q17R31	0	1	0	0	0	metal ion binding		mitochondrion
THOP1	P52888	1	1	1	0	0	metal ion binding	peptide metabolic process	cytosol
TKTL2	Q9H0I9	0	1	0	0	0	metal ion binding		cytoplasm
UBLCP1	Q8WVY7	0	1	0	0	0	metal ion binding	negative regulation of ATP-dependent activity	nucleolus
UQCRC1	P31930	0	0	1	0	0	metal ion binding	aerobic respiration	mitochondrial inner membrane
VPS29	Q9UBQ0	1	1	1	1	0	metal ion binding	endocytic recycling	cytosol
ZYX	Q15942	1	1	1	1	0	metal ion binding	cell-cell signaling	actin cytoskeleton
CPA4	Q9UI42	1	1	1	0	1	metallocarboxypeptidase activity	hormone catabolic process	extracellular space
CPB2	Q96IY4	1	1	1	1	0	metallocarboxypeptidase activity	blood coagulation	extracellular exosome
PREP	P48147	1	1	1	0	0	metallocarboxypeptidase activity	angiotensin maturation	cytoplasm
KLK7	P49862	1	0	0	0	0	metalloendopeptidase activity	epidermis development	cornified envelope
MMP10	P09238	1	0	0	0	0	metalloendopeptidase activity	collagen catabolic process	extracellular matrix
TIMP2	P16035	1	1	1	1	1	metalloendopeptidase inhibitor activity	negative regulation of membrane protein ectodomain proteolysis	collagen-containing extracellular matrix
ERH	P84090	1	0	0	0	0	methyl-CpG binding	nucleobase-containing compound metabolic process	methylosome
TPI1	P60174	1	1	1	1	1	methylglyoxal synthase activity	canonical glycolysis	cytosol
PILRA	Q9UKJ1	1	1	0	0	0	MHC class I protein binding	signal transduction	extracellular exosome
CYRIB	Q9NUQ9	1	1	1	1	1	MHC class Ib protein binding, via antigen binding groove	cellular response to molecule of bacterial origin	cilium
EML2	O95834	1	1	1	0	0	microtubule binding	microtubule cytoskeleton organization	cytoplasm
MAP1LC3A	Q9H492	1	0	0	0	0	microtubule binding	autophagosome assembly	autolysosome
MAP4	P27816	1	1	1	1	1	microtubule binding	cell division	axon
MAP9	Q49MG5	0	0	1	1	0	microtubule binding	mitotic cytokinesis	astral microtubule
RBP4	P02753	1	1	1	1	1	molecular carrier activity	cardiac muscle tissue development	extracellular exosome
PPP1R2	P41236	1	0	0	0	0	molecular function inhibitor activity	generation of precursor metabolites and energy
SERPINA12	Q8IW75	1	1	1	0	0	molecular function inhibitor activity	gluconeogenesis	extracellular space
VAT1	P54219	1	1	1	0	0	monoamine transmembrane transporter activity	aminergic neurotransmitter loading into synaptic vesicle	clathrin-sculpted monoamine transport vesicle membrane
TALDO1	P37837	1	1	1	1	1	monosaccharide binding	carbohydrate metabolic process	cytoplasm
HNRNPA0	Q13151	0	0	1	0	0	mRNA 3'-UTR AU-rich region binding	3'-UTR-mediated mRNA stabilization	nucleoplasm
CARHSP1	Q9Y2V2	1	1	1	1	0	mRNA 3'-UTR binding	intracellular signal transduction	cytoplasm
CIRBP	Q14011	1	1	1	1	1	mRNA 3'-UTR binding	mRNA stabilization	cytoplasm
PABPC1	P11940	1	1	1	0	0	mRNA 3'-UTR binding	CRD-mediated mRNA stabilization	catalytic step 2 spliceosome
SYNCRIP	O60506	1	1	1	0	0	mRNA 5'-UTR binding	cellular response to type II interferon	catalytic step 2 spliceosome
EIF2S2	P20042	1	1	0	0	0	mRNA binding	cytoplasmic translational initiation	cytoplasm
HNRNPAB	Q99729	1	1	1	1	1	mRNA binding	cellular response to amino acid stimulus	chromatin
HNRNPL	P14866	1	1	1	0	0	mRNA binding	mRNA processing	chromatin
HNRNPM	P52272	0	1	0	0	0	mRNA binding	alternative mRNA splicing, via spliceosome	catalytic step 2 spliceosome
HNRNPR	O43390	1	1	1	0	0	mRNA binding	mRNA processing	catalytic step 2 spliceosome
PTBP1	P26599	0	1	1	0	0	mRNA binding	IRES-dependent viral translational initiation	extracellular exosome
RBM8A	Q9Y5S9	1	1	1	1	0	mRNA binding	mRNA export from nucleus	catalytic step 2 spliceosome
SRSF3	P84103	1	1	0	0	0	mRNA binding	cellular response to leukemia inhibitory factor	cytoplasm
SSB	P05455	1	1	1	0	0	mRNA binding	histone mRNA metabolic process	chromosome, telomeric region
STRAP	Q9Y3F4	1	1	0	0	0	mRNA binding	alternative mRNA splicing, via spliceosome	cytoplasm
AGA	P20933	0	1	0	0	0	N4-(beta-N-acetylglucosaminyl)-L-asparaginase activity	protein deglycosylation	azurophil granule lumen
B3GNT2	Q9NY97	0	1	0	0	0	N-acetyl-beta-D-glucosaminide beta-(1,3)-galactosyltransferase activity	axon guidance	Golgi membrane
PGLYRP2	Q96PD5	1	1	1	0	0	N-acetylmuramoyl-L-alanine amidase activity	biological process involved in interaction with host	extracellular exosome
NANS	Q9NR45	1	1	1	1	0	N-acetylneuraminate synthase activity	carbohydrate biosynthetic process	cytoplasm
PTER	Q96BW5	1	1	1	0	0	N-acetyltaurine hydrolase activity	catabolic process	cytosol
NNT	Q13423	1	0	0	0	0	NAD binding	cell redox homeostasis	membrane
BST1	Q10588	1	1	1	0	0	NAD+ nucleosidase activity, cyclic ADP-ribose generating	humoral immune response	extracellular exosome
NAE1	Q13564	1	0	0	0	0	NEDD8 activating enzyme activity	mitotic DNA replication checkpoint signaling	cytoplasm
PA2G4	Q9UQ80	1	1	1	1	0	nucleic acid binding	negative regulation of apoptotic process	azurophil granule lumen
RNASE4	P34096	1	1	1	1	1	nucleic acid binding	antibacterial humoral response	extracellular region
H3-3A	P84243	1	1	1	1	0	nucleosomal DNA binding	cell population proliferation	Barr body
SUCLG1	P53597	0	1	0	0	0	nucleotide binding	succinyl-CoA catabolic process	mitochondrial matrix
TECR	Q9NZ01	0	1	0	0	0	oxidoreductase activity	fatty acid elongation	endoplasmic reticulum
IFI30	P13284	1	1	1	1	1	oxidoreductase activity, acting on a sulfur group of donors	antigen processing and presentation of exogenous peptide antigen via MHC class I	cell junction
VNN1	O95497	1	1	1	0	0	pantetheine hydrolase activity	acute inflammatory response	azurophil granule membrane
VNN2	O95498	0	1	0	0	0	pantetheine hydrolase activity	pantothenate metabolic process	extracellular region
KLK5	Q9Y337	1	0	0	0	0	peptidase activity	amelogenesis	cytosol
A2ML1	A8K2U0	1	1	1	0	0	peptidase inhibitor activity	regulation of endopeptidase activity	extracellular exosome
SERPINB1	P30740	1	1	1	1	1	peptidase inhibitor activity	negative regulation of cell migration	collagen-containing extracellular matrix
POFUT1	Q9H488	1	1	1	0	0	peptide-O-fucosyltransferase activity	angiogenesis	endoplasmic reticulum
PPIL3	Q9H2H8	1	1	0	0	0	peptidyl-prolyl cis-trans isomerase activity	mRNA splicing, via spliceosome	catalytic step 2 spliceosome
ETF1	P62495	1	1	0	0	0	peptidyl-tRNA hydrolase activity	cytoplasmic translational termination	cytoplasm
TXNDC17	Q9BRA2	1	1	1	1	1	peroxidase activity	tumor necrosis factor-mediated signaling pathway	cytosol
LSM4	Q9Y4Z0	1	1	0	0	0	PH domain binding	mRNA splicing, via spliceosome	cytosol
SLC25A3	Q00325	1	1	0	0	0	phosphate transmembrane transporter activity	mitochondrial phosphate ion transmembrane transport	extracellular exosome
PITPNB	P48739	1	0	1	0	0	phosphatidylcholine binding	lipid metabolic process	cytoplasm
CD300A	Q9UGN4	1	1	1	1	0	phosphatidylethanolamine binding	cell adhesion	extracellular exosome
WDR91	A4D1P6	0	1	0	0	0	phosphatidylinositol 3-kinase inhibitor activity	early endosome to late endosome transport	cytosol
GGA2	Q9UJY4	0	0	0	0	1	phosphatidylinositol binding	Golgi to plasma membrane protein transport	clathrin-coated vesicle
HS1BP3	Q53T59	1	1	0	0	0	phosphatidylinositol binding	regulation of apoptotic process	endoplasmic reticulum
PARD3	Q8TEW0	0	1	0	0	0	phosphatidylinositol binding	asymmetric cell division	adherens junction
STAM	Q92783	1	0	0	0	0	phosphatidylinositol binding	macroautophagy	cytosol
WASHC2A	Q641Q2	1	1	1	0	0	phosphatidylinositol phosphate binding	endosomal transport	cytosol
SNX3	O60493	1	1	1	1	0	phosphatidylinositol-3,5-bisphosphate binding	endocytic recycling	clathrin-coated vesicle
NCF4	Q15080	1	1	1	1	0	phosphatidylinositol-3-phosphate binding	phagocytosis	cytoplasm
GSDMA	Q96QA5	1	1	1	1	0	phosphatidylinositol-4,5-bisphosphate binding	defense response to bacterium	cytosol
PLBD1	Q6P4A8	1	1	1	0	0	phospholipase activity	phospholipid catabolic process	cytosol
PLBD2	Q8NHP8	1	1	1	1	1	phospholipase activity	phospholipid catabolic process	extracellular exosome
LMNB1	P20700	1	1	1	1	0	phospholipase binding	heterochromatin formation	lamin filament
PLD3	Q8IV08	1	1	1	1	1	phospholipase D activity	immune system process	early endosome membrane
PABPN1	Q86U42	1	1	0	0	0	poly(A) binding	cellular response to lipopolysaccharide	cytoplasm
PIGR	P01833	1	1	1	1	1	polymeric immunoglobulin binding	detection of chemical stimulus involved in sensory perception of bitter taste	azurophil granule membrane
COLGALT1	Q8NBJ5	1	1	1	1	1	procollagen galactosyltransferase activity	collagen fibril organization	endoplasmic reticulum lumen
SERPINB6	P35237	1	1	1	1	1	protease binding	cellular response to osmotic stress	collagen-containing extracellular matrix
SERPINE1	P05121	1	0	0	0	0	protease binding	angiogenesis	collagen-containing extracellular matrix
PPP2R1A	P30153	1	1	0	0	0	protein antigen binding	chromosome segregation	chromatin
ERP44	Q9BS26	1	1	1	0	0	protein disulfide isomerase activity	cell redox homeostasis	cell surface
PDIA4	P13667	1	1	1	1	1	protein disulfide isomerase activity	chaperone-mediated protein folding	cell surface
PDIA6	Q15084	1	1	1	1	1	protein disulfide isomerase activity	protein folding	centriolar satellite
TXNDC5	Q8NBS9	1	1	1	1	1	protein disulfide isomerase activity	negative regulation of apoptotic process	azurophil granule lumen
CACYBP	Q9HB71	1	1	1	0	0	protein domain specific binding	cardiac muscle cell differentiation	beta-catenin destruction complex
EFS	O43281	1	0	0	0	0	protein domain specific binding	cell adhesion	cytoplasm
ZPR1	O75312	1	0	0	0	0	protein folding chaperone	apoptotic process involved in development	axon
LSM6	P62312	1	1	0	1	0	protein heterodimerization activity	maturation of SSU-rRNA	cytoplasm
CDSN	Q15517	1	1	1	1	1	protein homodimerization activity	amyloid fibril formation	cell-cell junction
ERP29	P30040	1	1	1	1	1	protein homodimerization activity	intracellular protein transport	cell surface
TXN	P10599	1	1	1	1	1	protein homodimerization activity	cell redox homeostasis	cytoplasm
NBEAL1	Q6ZS30	0	1	0	0	0	protein kinase binding	protein localization	cytosol
ADISSP	Q9GZN8	1	1	0	0	0	protein phosphatase 1 binding	adaptive thermogenesis	extracellular space
TIPRL	O75663	1	1	0	0	0	protein phosphatase activator activity	DNA damage checkpoint signaling	cytosol
FAU	P62861	1	1	0	0	0	protein tag activity	antibacterial humoral response	cytoplasm
NEDD8	Q15843	1	1	1	1	1	protein tag activity	anatomical structure morphogenesis	cytoplasm
SUMO2	P61956	1	1	1	1	1	protein tag activity	positive regulation of proteasomal ubiquitin-dependent protein catabolic process	GABA-ergic synapse
SUMO3	P55854	1	0	0	0	0	protein tag activity	negative regulation of DNA binding	cytoplasm
AZGP1	P25311	1	1	1	1	1	protein transmembrane transporter activity	antigen processing and presentation of endogenous peptide antigen via MHC class I via ER pathway, TAP-independent	collagen-containing extracellular matrix
TMED10	P49755	1	1	0	0	0	protein transmembrane transporter activity	COPI coating of Golgi vesicle	cis-Golgi network
PTPA	P18433	1	1	0	0	0	protein tyrosine phosphatase activity	integrin-mediated signaling pathway	extracellular exosome
ATP6V0D1	P61421	1	1	1	0	0	protein-containing complex binding	cellular response to increased oxygen levels	apical plasma membrane
GNB4	Q9HAV0	1	0	0	0	0	protein-containing complex binding	G protein-coupled receptor signaling pathway	cytoplasm
SF3B3	Q15393	0	1	0	0	0	protein-containing complex binding	mRNA splicing, via spliceosome	catalytic step 2 spliceosome
TXNDC12	O95881	1	1	1	1	1	protein-disulfide reductase (glutathione) activity	negative regulation of endoplasmic reticulum stress-induced intrinsic apoptotic signaling pathway	endoplasmic reticulum
TXN2	Q99757	1	1	0	0	0	protein-disulfide reductase activity	cell redox homeostasis	mitochondrial matrix
DNAJB13	P59910	0	1	0	0	0	protein-folding chaperone binding	axonemal central apparatus assembly	cytosol
SH3BGRL	O75368	1	1	1	1	1	protein-RNA adaptor activity	positive regulation of cytoplasmic translational initiation	cytoplasm
ATP5PD	O75947	1	0	0	0	0	proton transmembrane transporter activity	proton motive force-driven ATP synthesis	mitochondrial inner membrane
ATP5F1C	P36542	1	0	0	0	0	proton-transporting ATP synthase activity, rotational mechanism	ATP biosynthetic process	membrane
ATP6V1C1	P21283	1	1	0	0	0	proton-transporting ATPase activity, rotational mechanism	proton transmembrane transport	apical part of cell
PLPBP	O94903	1	1	1	1	1	pyridoxal phosphate binding	vitamin B6 metabolic process	cytoplasm
RABGGTA	Q92696	1	1	0	0	0	Rab geranylgeranyltransferase activity	endoplasmic reticulum to Golgi vesicle-mediated transport	cytoplasm
RABGGTB	P53611	1	0	1	0	0	Rab geranylgeranyltransferase activity	endoplasmic reticulum to Golgi vesicle-mediated transport	cytosol
MST1	P26927	0	0	1	0	1	receptor tyrosine kinase binding	negative regulation of gluconeogenesis	collagen-containing extracellular matrix
RNASET2	O00584	1	1	1	1	1	ribonuclease T2 activity	innate immune response	azurophil granule lumen
EIF6	P56537	1	1	0	0	0	ribosomal large subunit binding	assembly of large subunit precursor of preribosome	cytoplasm
RBM3	P98179	0	1	0	0	0	ribosomal large subunit binding	positive regulation of mRNA splicing, via spliceosome	cytoplasm
EIF1	P41567	1	1	0	0	0	ribosomal small subunit binding	regulation of translational initiation	cytoplasm
EIF4B	P23588	1	0	1	0	0	ribosomal small subunit binding	eukaryotic translation initiation factor 4F complex assembly	cytosol
DAP	P51397	0	1	0	0	0	ribosome binding	apoptotic process
EIF2S1	P05198	1	0	0	0	0	ribosome binding	cellular response to amino acid starvation	cytoplasmic stress granule
EIF5A	P63241	1	1	1	1	1	ribosome binding	cellular response to virus	annulate lamellae
PYM1	Q9BRP8	1	1	1	0	0	ribosome binding	exon-exon junction complex disassembly	cell junction
ARCN1	P48444	1	1	1	1	0	RNA binding	adult locomotory behavior	COPI vesicle coat
CAST	O15446	1	1	1	1	1	RNA binding	cell surface receptor protein tyrosine kinase signaling pathway	chromosome
CCDC124	Q96CT7	1	1	0	0	0	RNA binding	cell division	centrosome
EIF1AX	P47813	1	1	1	1	0	RNA binding	ribosome assembly	cytoplasm
EIF3G	O75821	1	0	0	0	0	RNA binding	formation of cytoplasmic translation initiation complex	cytoplasm
EIF3I	Q13347	1	1	0	0	0	RNA binding	cytoplasmic translational initiation	cytosol
GPATCH1	Q9BRR8	1	0	0	0	0	RNA binding	mRNA splicing, via spliceosome	catalytic step 2 spliceosome
HNRNPA3	P51991	0	1	1	0	0	RNA binding	mRNA splicing, via spliceosome	catalytic step 2 spliceosome
HNRNPF	P52597	1	1	1	1	0	RNA binding	mRNA splicing, via spliceosome	catalytic step 2 spliceosome
LSM2	Q9Y333	0	0	1	0	0	RNA binding	mRNA catabolic process	catalytic step 2 spliceosome
MAGOH	P61326	1	1	0	0	0	RNA binding	mRNA export from nucleus	catalytic step 2 spliceosome
MAGOHB	Q96A72	0	0	1	0	0	RNA binding	mRNA export from nucleus	catalytic step 2 spliceosome
PDAP1	Q13442	1	0	0	0	0	RNA binding	signal transduction	cytosol
RALY	Q9UKM9	0	1	0	0	0	RNA binding	cholesterol homeostasis	catalytic step 2 spliceosome
RBM28	Q9NW13	1	0	0	0	0	RNA binding	mRNA processing	nucleolus
RPL10A	P62906	0	1	0	0	0	RNA binding	cytoplasmic translation	cytoplasm
RRBP1	Q9P2E9	1	1	0	0	0	RNA binding	osteoblast differentiation	endoplasmic reticulum
SF3A1	Q15459	1	1	0	0	0	RNA binding	mRNA 3'-splice site recognition	catalytic step 2 spliceosome
SNRPD1	P62314	1	1	1	0	0	RNA binding	7-methylguanosine cap hypermethylation	catalytic step 2 spliceosome
SNRPD2	P62316	1	1	1	1	0	RNA binding	7-methylguanosine cap hypermethylation	catalytic step 2 spliceosome
SNRPE	P62304	1	1	1	0	0	RNA binding	7-methylguanosine cap hypermethylation	catalytic step 2 spliceosome
SNRPG	P62308	1	1	1	0	0	RNA binding	7-methylguanosine cap hypermethylation	catalytic step 2 spliceosome
SRSF2	Q01130	1	1	0	1	0	RNA binding	mRNA processing	cytosol
SRSF4	Q08170	1	1	0	0	0	RNA binding	mRNA processing	nuclear speck
TARBP1	Q13395	0	1	0	0	0	RNA binding	regulation of transcription by RNA polymerase II	nucleus
UBR5	O95071	1	0	0	0	0	RNA binding	cytoplasm protein quality control	chromatin
URB1	O60287	1	1	0	0	0	RNA binding	maturation of 5.8S rRNA from tricistronic rRNA transcript (SSU-rRNA, 5.8S rRNA, LSU-rRNA)	fibrillar center
ZNF106	Q9H2Y7	1	0	0	0	0	RNA binding	insulin receptor signaling pathway	cytosol
LACTB2	Q53H82	1	1	0	0	0	RNA endonuclease activity		mitochondrial matrix
PSMD10	O75832	1	0	0	0	0	RNA polymerase II-specific DNA-binding transcription factor binding	apoptotic process	cilium
TPMT	P51580	1	1	1	0	0	S-adenosyl-L-methionine binding	methylation	cytosol
CD163	Q86VB7	1	1	1	1	1	scaffold protein binding	acute-phase response	cytosol
LGALS3BP	Q08380	1	1	0	0	0	scavenger receptor activity	cell adhesion	blood microparticle
SELENOP	P49908	1	1	1	1	0	selenium binding	brain development	extracellular exosome
RBBP9	O75884	1	0	0	0	0	serine hydrolase activity	positive regulation of gene expression	nucleoplasm
CPVL	Q9H3G5	1	1	1	1	1	serine-type carboxypeptidase activity	proteolysis	extracellular exosome
HGFAC	Q04756	1	1	1	1	0	serine-type endopeptidase activity	blood coagulation	cytosol
KLK10	O43240	1	0	0	0	0	serine-type endopeptidase activity	protein maturation	extracellular region
KLKB1	P03952	1	1	1	0	0	serine-type endopeptidase activity	blood coagulation	extracellular exosome
PLAU	P00749	1	1	1	0	0	serine-type endopeptidase activity	blood coagulation	cell surface
SERPINA7	P05543	1	1	1	1	1	serine-type endopeptidase inhibitor activity	thyroid hormone transport	extracellular exosome
SERPINB2	P05120	1	1	1	0	0	serine-type endopeptidase inhibitor activity	fibrinolysis	cornified envelope
SERPINB5	P36952	0	1	0	0	0	serine-type endopeptidase inhibitor activity	extracellular matrix organization	cornified envelope
SERPINB7	O75635	1	1	0	0	0	serine-type endopeptidase inhibitor activity	positive regulation of collagen biosynthetic process	cytoplasm
SERPINB8	P50452	1	1	1	1	1	serine-type endopeptidase inhibitor activity	epithelial cell-cell adhesion	collagen-containing extracellular matrix
SERPINF1	P36955	1	1	1	1	1	serine-type endopeptidase inhibitor activity	cellular response to cobalt ion	axon hillock
SERPING1	P05155	1	0	0	0	0	serine-type endopeptidase inhibitor activity	blood circulation	blood microparticle
SPINT1	O43278	1	1	0	0	0	serine-type endopeptidase inhibitor activity	branching involved in labyrinthine layer morphogenesis	cytoplasm
PAG1	Q9NWQ8	1	0	0	0	0	SH2 domain binding	adaptive immune response	membrane raft
OSTF1	Q92882	1	1	1	1	0	SH3 domain binding	ossification	extracellular region
SH3KBP1	Q96B97	1	1	0	0	0	SH3 domain binding	actin filament organization	cell-cell junction
PROCR	Q9UNN8	1	1	1	1	1	signaling receptor activity	blood coagulation	cell surface
CNPY3	Q9BT09	1	0	0	0	0	signaling receptor binding	innate immune response	endoplasmic reticulum lumen
CNPY4	Q8N129	0	1	0	0	0	signaling receptor binding	positive regulation of protein localization to plasma membrane	extracellular region
STX12	Q86Y82	1	1	1	1	0	SNAP receptor activity	autophagosome assembly	early endosome membrane
SEC24C	P53992	1	1	0	0	0	SNARE binding	COPII-coated vesicle cargo loading	COPII vesicle coat
SCN8A	Q9UQD0	1	1	1	0	0	sodium ion binding	action potential	anchoring junction
SMS	P52788	1	1	1	1	0	spermine synthase activity	methionine metabolic process	cytosol
INA	Q16352	1	0	0	0	0	structural constituent of cytoskeleton	cell differentiation	cytoplasmic ribonucleoprotein granule
LORICRIN	P23490	1	0	0	0	0	structural constituent of cytoskeleton	keratinization	cornified envelope
CRYBB1	P53674	1	1	1	1	1	structural constituent of eye lens	lens development in camera-type eye
SPRR1A	P35321	1	1	0	1	0	structural constituent of skin epidermis	epidermis development	cornified envelope
COPG1	Q9Y678	0	1	0	0	0	structural molecule activity	endoplasmic reticulum to Golgi vesicle-mediated transport	COPI vesicle coat
SPRR3	Q9UBC9	1	0	0	0	0	structural molecule activity	epidermis development	cornified envelope
STXBP2	Q15833	1	0	0	0	0	syntaxin-1 binding	cellular response to type II interferon	apical plasma membrane
CAND1	Q86VP6	0	1	0	0	0	TBP-class protein binding	cell differentiation	cullin-RING ubiquitin ligase complex
CREG1	O75629	1	1	1	1	1	transcription corepressor activity	autophagy	azurophil granule lumen
SSX1	Q16384	1	0	0	0	0	transcription corepressor activity	negative regulation of transcription by RNA polymerase II	cytoplasm
DENR	O43583	1	1	1	0	0	translation initiation factor activity	formation of translation preinitiation complex	cytoplasm
MILR1	Q7Z6M3	1	1	1	1	1	transmembrane signaling receptor activity	cell surface receptor signaling pathway	external side of plasma membrane
STMN1	P16949	1	1	1	1	1	tubulin binding	axonogenesis	cytoplasm
TNFRSF1B	P20333	1	1	0	0	0	tumor necrosis factor binding	aortic valve development	extracellular region
LSM7	Q9UK45	0	1	0	0	0	U6 snRNA binding	mRNA splicing, via spliceosome	catalytic step 2 spliceosome
UBE2V1	Q13404	1	1	1	1	0	ubiquitin conjugating enzyme activity	cell differentiation	cytoplasm
CUL4A	Q13619	0	0	0	1	0	ubiquitin ligase complex scaffold activity	cell population proliferation	Cul4-RING E3 ubiquitin ligase complex
NHLRC3	Q5JS37	1	1	1	1	0	ubiquitin protein ligase activity	proteasome-mediated ubiquitin-dependent protein catabolic process	azurophil granule lumen
RMND5B	Q96G75	0	0	1	0	0	ubiquitin protein ligase activity	proteasome-mediated ubiquitin-dependent protein catabolic process	cytoplasm
CCDC50	Q8IVM0	1	1	1	0	0	ubiquitin protein ligase binding	sensory perception of sound	ciliary basal body
PSMA3	P25788	1	1	1	1	1	ubiquitin protein ligase binding	proteasome-mediated ubiquitin-dependent protein catabolic process	cytoplasm
UGGT1	Q9NYU2	1	1	0	0	0	UDP-glucose:glycoprotein glucosyltransferase activity	'de novo' post-translational protein folding	endoplasmic reticulum
UAP1L1	Q3KQV9	1	0	0	0	0	UDP-N-acetylglucosamine diphosphorylase activity	UDP-N-acetylglucosamine biosynthetic process
UFC1	Q9Y3C8	1	1	0	0	0	UFM1 conjugating enzyme activity	brain development	extracellular exosome
UROD	P06132	1	0	0	0	0	uroporphyrinogen decarboxylase activity	heme A biosynthetic process	cytosol
APOBR	Q0VD83	1	1	0	0	0	very-low-density lipoprotein particle receptor activity	cholesterol metabolic process	centrosome
NCAM1	P13591	1	1	0	0	0	virus receptor activity	cell adhesion	cell surface
AFM	P43652	1	1	0	0	0	vitamin E binding	protein stabilization	blood microparticle
CZIB	Q9NWV4	1	1	0	0	0	zinc ion binding
TIMM13	Q9Y5L4	1	1	1	0	0	zinc ion binding	protein insertion into mitochondrial inner membrane	fibrillar center
ZNF706	Q9Y5V0	1	1	0	0	0	zinc ion binding	negative regulation of DNA-templated transcription	cytoplasm
A1BG	P04217	1	1	0	0	0		immune response-regulating signaling pathway	blood microparticle
ABRACL	Q9P1F3	1	1	1	1	1		regulation of actin filament-based process
AHNAK2	Q8IVF2	0	0	0	1	0		regulation of RNA splicing	cytoplasm
ARPIN	Q7Z6K5	1	0	0	0	0		directional locomotion	lamellipodium
BROX	Q5VW32	1	1	1	1	0		mitotic nuclear membrane reassembly	extracellular exosome
C1QB	P02746	1	1	1	1	1		complement activation	blood microparticle
C1QC	P02747	1	1	1	1	1		complement activation, classical pathway	blood microparticle
C7	P10643	1	1	0	0	0		complement activation	extracellular exosome
CATSPERB	Q9H7T0	0	0	0	1	0		cell differentiation	CatSper complex
CCDC15	Q0P6D6	1	0	0	0	0		cilium assembly	centriolar satellite
CD163L1	Q9NR16	1	1	1	0	0			external side of plasma membrane
CDV3	Q9UKY7	1	1	1	1	1			cytoplasm
CIAO1	O76071	1	1	0	0	0		chromosome segregation	cytoplasm
CNPY2	Q9Y2B0	1	1	1	0	0		negative regulation of gene expression	endoplasmic reticulum
COPZ1	P61923	0	1	0	0	0		intra-Golgi vesicle-mediated transport	COPI vesicle coat
COX19	Q49B96	0	1	0	0	0		intracellular copper ion homeostasis	cytosol
COX8C	Q7Z4L0	1	0	0	0	0		mitochondrial electron transport, cytochrome c to oxygen	mitochondrial inner membrane
CRTAP	O75718	1	1	0	0	0		chaperone-mediated protein folding	endoplasmic reticulum
EIPR1	Q53HC9	1	0	0	0	0		endocytic recycling	trans-Golgi network
FBXO34	Q9NWN3	1	0	0	0	0
FCGBP	Q9Y6R7	1	1	1	1	1			extracellular exosome
FMOD	Q06828	0	1	0	0	0		collagen fibril organization	collagen-containing extracellular matrix
FYB2	Q5VWT5	0	0	0	0	1		cell adhesion mediated by integrin	immunological synapse
GATD3	P0DPI2	1	1	0	0	0			mitochondrion
GOLM1	Q8NBJ4	1	1	0	0	0		nucleus organization	endoplasmic reticulum lumen
GPRIN3	Q6ZVF9	1	1	0	0	0		cell morphogenesis involved in neuron differentiation	plasma membrane
HYDIN	Q4G0P3	0	1	0	0	0		axonemal central apparatus assembly	axonemal central apparatus
IGKV1-12	A0A0C4DH73	1	0	0	0	0		adaptive immune response	extracellular region
IGKV1-27	A0A075B6S5	0	1	0	0	0		adaptive immune response	extracellular region
IGKV2-28	A0A075B6P5	1	1	0	0	0		adaptive immune response	extracellular region
IGKV3D-20	A0A0C4DH25	1	0	0	0	0		adaptive immune response	extracellular region
ISOC1	Q96CN7	1	1	0	0	0			cytoplasm
JPT1	Q9UK76	1	1	1	0	0			cytosol
JPT2	Q9H910	1	1	1	1	0		endocytosis involved in viral entry into host cell	cytoplasm
KPLCE	Q5T750	1	1	1	0	0		epidermis development
KPRP	Q5T749	1	1	1	1	1		desmosome organization	cytoplasm
LBHD2	A0A0U1RRK4	1	0	0	0	0
LRRC9	Q6ZRR7	1	0	0	0	0			cytoplasm
LY86	O95711	0	1	0	0	0		inflammatory response	extracellular region
MIX23	Q4VC31	1	1	1	0	0			mitochondrial intermembrane space
MTPN	P58546	1	1	0	0	0		neuron differentiation	cytoplasm
MUCL1	Q96DR8	1	0	0	0	0			extracellular region
MYDGF	Q969H8	1	1	1	1	1		angiogenesis	endoplasmic reticulum
NCCRP1	Q6ZVX7	1	1	1	0	0		ERAD pathway	cytoplasm
NDRG2	Q9UN36	1	1	1	0	0		cell differentiation	cytoplasm
NIPSNAP3A	Q9UFN0	1	1	1	1	0		mitophagy	cytosol
OCIAD1	Q9NX40	1	1	0	0	0		endocytosis	endosome
PAAF1	Q9BRP4	1	0	0	0	0		transcription initiation at RNA polymerase II promoter	cytosol
PBDC1	Q9BVG4	1	1	1	1	0
PCNP	Q8WW12	1	1	1	0	0		proteasome-mediated ubiquitin-dependent protein catabolic process	nuclear body
PDPR	Q8NCN5	0	1	0	0	0			cytoplasm
PEA15	Q15121	1	1	1	1	0		apoptotic process	cytosol
PITHD1	Q9GZP4	1	1	1	0	0		penetration of cumulus oophorus	cytoplasm
PLXDC2	Q6UX71	1	1	1	1	1			membrane
PRR4	Q16378	1	1	0	0	0		visual perception	extracellular space
PSMA2	P25787	1	1	1	1	1		proteasome-mediated ubiquitin-dependent protein catabolic process	cytoplasm
PSMA4	P25789	1	1	1	1	1		proteasome-mediated ubiquitin-dependent protein catabolic process	cytoplasm
PSMA5	P28066	1	1	1	1	0		proteasome-mediated ubiquitin-dependent protein catabolic process	cytoplasm
PSMB1	P20618	1	1	1	1	1		proteasome-mediated ubiquitin-dependent protein catabolic process	cytoplasm
PSMB2	P49721	1	1	1	0	0		proteasome-mediated ubiquitin-dependent protein catabolic process	cytoplasm
PSMB3	P49720	1	1	1	1	0		proteasome-mediated ubiquitin-dependent protein catabolic process	cytoplasm
RSU1	Q15404	1	1	1	1	1		intracellular signal transduction	cytosol
RWDD1	Q9H446	1	0	0	0	0		androgen receptor signaling pathway	cytosol
SAA4	P35542	1	1	1	1	1		acute-phase response	extracellular exosome
SAP30BP	Q9UHR5	1	1	0	0	0		regulation of DNA-templated transcription	intermediate filament cytoskeleton
SASH3	O75995	1	1	0	0	0		B cell homeostasis	cytoplasm
SBSN	Q6UWP8	1	1	1	0	0			extracellular exosome
SCGB1D2	O95969	1	1	0	0	0			extracellular space
SCGB2A1	O75556	1	1	0	0	0		androgen receptor signaling pathway	extracellular space
SCGB2A2	Q13296	1	0	0	0	0		androgen receptor signaling pathway	extracellular space
SH3BGRL3	Q9H299	1	1	1	1	1		cytoskeleton organization	cytoplasm
SIRPB2	Q5JXA9	1	0	0	0	0			plasma membrane
SRGN	P10124	1	1	1	1	1		apoptotic process	cytolytic granule
TERB1	Q8NA31	0	0	0	0	1		double-strand break repair involved in meiotic recombination	chromosome, telomeric region
TM4SF1	P30408	0	0	0	1	0		blastocyst formation	membrane
TMA7	Q9Y2S6	1	1	1	1	1
TNFRSF21	O75509	1	1	0	0	0		adaptive immune response	plasma membrane
TSEN54	Q7Z6J9	0	1	0	0	0		mRNA processing	nucleolus
UFM1	P61960	1	1	1	0	0		brain development	cytoplasm
VPS26A	O75436	1	1	1	1	1		endocytic recycling	cytosol
VWA5A	O00534	1	1	0	0	0			nucleoplasm

## Sheet: S6. Secretome Dataset M1
protein_group	protein_ids	protein_names	genes	Unique Peptides	first_protein_description	CHiPSC_M0_Inj1_01	CHiPSC_M0_Inj1_02	CHiPSC_M0_Inj1_03	006_M0_Inj1_01	006_M0_Inj1_02	006_M0_Inj1_03	S2_M0_Inj1_01	S2_M0_Inj1_02	S2_M0_Inj1_03	CHiPSC_LPS_Inj1_01	CHiPSC_LPS_Inj1_02	CHiPSC_LPS_Inj1_03	006_LPS_Inj1_01	006_LPS_Inj1_02	006_LPS_Inj1_03	S2_LPS_Inj1_01	S2_LPS_Inj1_02	S2_LPS_Inj1_03	CHiPSC_IFN_Inj1_02	CHiPSC_IFN_Inj1_03	006_IFN_Inj1_01	006_IFN_Inj1_02	006_IFN_Inj1_03	S2_IFN_Inj1_01	S2_IFN_Inj1_02	S2_IFN_Inj1_03	CHiPSC_EC_Inj1_01	CHiPSC_EC_Inj1_02	CHiPSC_EC_Inj1_03	006_EC_Inj1_01	006_EC_Inj1_02	006_EC_Inj1_03	S2_EC_Inj1_01	S2_EC_Inj1_02	S2_EC_Inj1_03	CHiPSC_HKMT_Inj1_01	CHiPSC_HKMT_Inj1_02	CHiPSC_HKMT_Inj1_03	006_HKMT_Inj1_01	006_HKMT_Inj1_02	006_HKMT_Inj1_03	S2_HKMT_Inj1_01	S2_HKMT_Inj1_02	S2_HKMT_Inj1_03
P01023	P01023	A2MG_HUMAN	A2M	50	Alpha-2-macroglobulin	14.2037	14.786	14.5699	15.8232	15.8664	15.8373	15.1977	15.745	15.0625	14.9643	15.077	14.6924	15.2578	15.942	16.0102	15.6368	15.2566	14.9795	14.5869	14.7443	15.7241	15.0505	16.0711	15.3809	15.5416	15.4248	14.3808	14.7945	14.7189	15.2268	15.4475	15.8218	15.9597	15.7257	15.4692	14.2951	14.2563	14.1364	14.7272	15.4477	14.8532	14.8578	15.2536	14.996
A8K2U0	A8K2U0	A2ML1_HUMAN	A2ML1	2	Alpha-2-macroglobulin-like protein 1	NA	NA	NA	NA	NA	NA	NA	NA	NA	NA	NA	NA	NA	NA	NA	NA	NA	NA	NA	NA	NA	NA	NA	NA	8.95755	NA	NA	NA	8.85831	NA	NA	NA	NA	NA	NA	NA	8.31703	NA	8.72757	NA	8.3395	8.74829	NA	8.54237
Q9NUJ1	Q9NUJ1	ABHDA_HUMAN	ABHD10	2	Palmitoyl-protein thioesterase ABHD10, mitochondrial	NA	9.15971	8.73036	8.78891	NA	NA	9.04421	NA	9.4909	9.141	NA	NA	8.7083	NA	NA	NA	NA	9.53107	9.43862	9.6054	8.91758	9.56502	NA	8.92464	9.05991	9.53327	9.40005	NA	9.42641	9.10681	NA	NA	NA	9.26255	9.22051	8.91459	8.57186	9.28164	NA	NA	9.13902	NA	9.09447	8.59824
Q9P1F3	Q9P1F3	ABRAL_HUMAN	ABRACL	2	Costars family protein ABRACL	NA	NA	NA	9.17311	NA	NA	9.09707	9.60512	10.0756	NA	9.87405	NA	NA	NA	NA	NA	NA	9.33065	NA	9.92237	NA	NA	NA	9.80648	NA	10.0284	NA	8.94099	8.9258	NA	NA	NA	9.30773	NA	10.0164	NA	NA	NA	NA	NA	NA	9.09498	NA	9.324
P42765	P42765	THIM_HUMAN	ACAA2	6	3-ketoacyl-CoA thiolase, mitochondrial	11.3727	11.1794	11.1151	11.1732	11.0444	11.0477	10.9193	11.0581	10.6526	NA	11.2424	11.2747	10.9119	11.0079	11.3074	11.4012	10.7334	10.587	11.0787	11.0124	11.0728	10.9875	10.8404	11.1549	11.0958	10.6632	11.0352	10.4835	10.8948	10.9304	11.3966	11.4897	10.2295	NA	10.852	10.882	10.8	10.8485	10.8002	11.1446	10.8021	10.8025	11.0493	10.7469
P24752	P24752	THIL_HUMAN	ACAT1	3	Acetyl-CoA acetyltransferase, mitochondrial	10.1776	10.4398	10.6057	10.4022	9.93171	10.8383	10.5506	10.4359	10.4446	10.1922	NA	9.80993	10.4255	9.92366	10.5972	10.3015	9.87963	9.9518	10.0097	10.2894	10.2757	10.691	9.81432	10.5968	10.1583	10.4026	10.3299	10.1912	9.86098	10.5675	10.1287	10.244	10.4798	10.2043	10.1563	10.1176	9.68529	9.8329	10.1112	10.2794	10.2865	9.81649	10.0571	10.0393
Q9BWD1	Q9BWD1	THIC_HUMAN	ACAT2	5	Acetyl-CoA acetyltransferase, cytosolic	11.3921	11.0654	11.3792	10.7135	10.413	10.219	10.774	10.5732	11.2837	10.0794	10.634	11.1604	10.8898	10.3795	11.1767	10.5553	11.0092	10.8156	11.1583	11.1483	11.2439	10.5295	10.4771	10.8939	11.0198	10.9323	10.8334	11.2485	11.1349	10.3956	9.79968	10.6293	9.88347	11.0353	10.4542	11.3618	11.6697	11.6132	11.1981	10.981	11.1695	11.2055	11.7854	11.3102
P53396	P53396	ACLY_HUMAN	ACLY	24	ATP-citrate synthase	11.6484	11.9256	11.9328	11.7175	11.6944	11.7999	12.0151	12.0286	12.0605	11.352	11.6363	11.5313	11.9599	11.5348	11.8974	11.5495	11.731	11.9258	11.8754	11.8436	11.9215	11.9862	11.6485	11.9226	11.5939	11.9113	11.7297	11.8412	11.8656	11.9524	11.6336	11.7917	11.6917	11.6802	11.7727	11.7867	11.8453	11.6902	11.7558	11.6172	11.7221	11.8431	11.7091	11.8594
P21399	P21399	ACOHC_HUMAN	ACO1	2	Cytoplasmic aconitate hydratase	9.12962	NA	8.78852	NA	NA	9.26232	NA	9.41772	8.97749	NA	NA	NA	9.56078	8.4834	NA	NA	9.03794	NA	9.1937	9.21713	9.18055	9.34691	NA	9.41709	9.57781	9.13159	NA	NA	9.10801	8.79927	NA	NA	9.23837	NA	NA	NA	9.29301	9.59473	8.94464	8.62086	9.0105	9.2129	NA	9.78134
Q99798	Q99798	ACON_HUMAN	ACO2	19	Aconitate hydratase, mitochondrial	11.4287	11.5942	11.5861	11.7597	11.63	11.6301	11.678	11.6856	11.7904	11.461	11.2659	11.2867	11.6848	11.5419	11.6348	11.5499	11.6753	11.4162	11.5002	11.6177	11.3746	11.9374	11.322	11.9463	11.3858	11.6972	11.2048	11.4717	11.2918	11.6963	11.6422	11.5817	11.4725	11.2961	11.4925	11.2165	11.3812	11.3035	11.1442	11.4684	11.5143	11.3663	11.3499	11.2267
Q9NPJ3	Q9NPJ3	ACO13_HUMAN	ACOT13	2	Acyl-coenzyme A thioesterase 13	10.3453	10.9214	10.8137	10.3514	10.4051	10.875	10.0338	10.0781	9.87467	10.1037	11.2832	10.6386	10.671	10.3136	11.183	10.4875	10.5018	10.1026	10.6928	10.9034	9.83372	10.7967	10.6572	10.072	10.2553	10.0404	10.6974	10.9665	10.3297	10.4519	10.4237	10.5411	NA	10.017	10.7441	10.8747	10.784	10.7024	10.4107	11.0971	10.5553	10.1223	10.1943	10.2645
O00154	O00154	BACH_HUMAN	ACOT7	2	Cytosolic acyl coenzyme A thioester hydrolase	NA	9.18142	9.03446	8.97909	NA	NA	9.37924	NA	8.84238	9.37303	NA	NA	8.62526	NA	NA	NA	9.24626	8.5656	8.52499	8.62921	9.25369	9.05737	NA	8.84604	8.8974	8.86745	NA	NA	9.11162	NA	NA	NA	NA	NA	NA	NA	NA	8.21545	9.08028	NA	8.54177	8.89049	8.68644	9.19743
P24666	P24666	PPAC_HUMAN	ACP1	4	Low molecular weight phosphotyrosine protein phosphatase	10.9695	10.4592	10.7896	10.7239	10.4965	10.4585	11.0061	10.716	10.8659	10.5651	10.4625	11.0425	10.5937	10.022	10.3983	10.9564	10.3295	10.6075	10.888	11.0071	10.7831	10.6985	10.5088	11.0363	10.9417	10.9616	10.6781	10.784	10.6557	10.5183	10.6663	10.2457	10.3791	10.1833	10.5485	11.2574	11.3288	10.9391	10.9692	11.0837	11.3007	11.6113	11.2491	11.1301
P15309	P15309	PPAP_HUMAN	ACP3	2	Prostatic acid phosphatase	NA	NA	NA	NA	NA	NA	10.011	10.3049	9.97974	NA	NA	9.65808	NA	NA	NA	NA	NA	9.97391	NA	NA	NA	NA	NA	9.85603	9.83911	9.98598	NA	NA	NA	NA	NA	NA	10.02	9.58147	NA	NA	NA	NA	NA	NA	NA	10.0451	9.91688	NA
P60709	P60709;P62736;P63261;P63267;P68032;Q562R1	ACTB_HUMAN	ACTB	8	Actin, cytoplasmic 1	16.9954	17.1595	17.6113	17.4737	17.152	17.3915	17.9711	17.5047	17.9519	16.7265	16.6843	17.0136	17.4442	17.0697	17.5349	16.9495	17.4446	17.8879	17.1452	17.5037	17.5719	17.3835	17.2227	17.7942	17.6195	18.0379	16.6977	17.183	17.1984	17.3421	17.2772	17.2139	16.9398	17.6277	17.253	17.7761	17.9612	17.6825	17.8494	17.5606	18.0716	18.0046	18.104	18.1985
Q562R1	Q562R1	ACTBL_HUMAN	ACTBL2	2	Beta-actin-like protein 2	NA	NA	NA	NA	NA	NA	NA	NA	NA	NA	NA	NA	NA	NA	NA	NA	NA	NA	NA	NA	NA	NA	NA	NA	NA	NA	NA	NA	NA	NA	NA	NA	NA	NA	8.62354	NA	NA	NA	NA	NA	NA	NA	NA	NA
P12814	P12814	ACTN1_HUMAN	ACTN1	33	Alpha-actinin-1	12.7492	12.8943	12.7852	12.616	12.7056	12.6023	12.6008	12.6904	12.7893	12.7516	12.6929	12.5382	12.746	12.4458	12.7067	12.6129	12.5825	12.7792	12.6264	12.7461	12.693	12.729	12.5637	12.6827	12.6247	12.7004	12.7859	12.7923	12.699	12.6728	12.668	12.5613	12.691	12.5945	12.6321	12.7711	12.7148	12.693	12.6737	12.6629	12.6265	12.5848	12.4824	12.5932
O43707	O43707	ACTN4_HUMAN	ACTN4	20	Alpha-actinin-4	11.3201	11.4151	11.3667	11.3498	11.2934	11.4311	11.1998	11.278	11.3822	11.3456	11.4026	11.1217	11.5042	11.1273	11.3984	11.3171	11.2327	11.5436	11.4188	11.294	11.3916	11.4445	11.2751	11.4496	11.1587	11.3258	11.4272	11.5782	11.2473	11.4142	11.2559	11.2495	11.5661	11.2659	11.3546	11.1924	11.1441	11.1311	11.3247	11.2088	11.1997	11.2687	11.3125	11.2076
P61163	P61163	ACTZ_HUMAN	ACTR1A	3	Alpha-centractin	NA	NA	NA	NA	NA	NA	9.4385	10.4105	9.92397	NA	NA	9.12249	NA	NA	NA	NA	NA	9.47091	NA	9.01287	NA	9.24915	NA	NA	NA	10.074	NA	NA	NA	9.47185	NA	NA	NA	NA	NA	9.5327	NA	10.0459	10.3638	NA	10.1513	9.51725	10.0055	9.10135
P61160	P61160	ARP2_HUMAN	ACTR2	15	Actin-related protein 2	12.5437	12.9934	13.1131	12.9924	12.9746	13.0067	13.2441	13.2017	13.5095	12.591	12.7004	12.8238	13.0971	12.946	12.849	12.9955	12.9972	13.1021	13.0941	12.9878	13.049	13.134	12.937	13.3041	12.9696	13.1191	12.8283	12.7382	12.9445	13.1708	12.7787	12.9533	13.1039	12.9537	13.2056	12.806	13.0438	12.8742	12.9265	13.1211	12.8806	12.915	12.9162	13.1284
P61158	P61158	ARP3_HUMAN	ACTR3	17	Actin-related protein 3	12.6015	13.3797	13.6315	13.3952	13.342	13.3821	13.6932	13.5973	13.8978	13.1146	13.2434	13.2825	13.5931	12.9362	13.4339	13.2647	13.5701	13.5933	13.4336	13.3993	13.4119	13.5418	13.2707	13.6762	13.5627	13.5893	13.2744	13.3282	13.4053	13.6059	13.4061	13.3204	13.4992	13.3576	13.434	13.0496	13.3213	13.3824	13.3244	13.4857	13.5959	13.5589	13.537	13.5994
Q03154	Q03154	ACY1_HUMAN	ACY1	2	Aminoacylase-1	10.7029	10.3483	10.2218	NA	NA	NA	9.83848	9.97597	9.95943	9.94796	10.4545	10.0356	9.2871	NA	NA	NA	10.0091	10.0844	10.1146	10.3469	NA	NA	9.82358	9.82891	NA	10.0984	NA	10.0231	10.1905	9.29699	NA	NA	9.77746	9.80063	9.79191	9.91216	10.0385	9.58362	9.14304	NA	NA	10.0831	NA	9.77196
P00813	P00813	ADA_HUMAN	ADA	3	Adenosine deaminase	10.348	10.4775	10.3038	NA	10.4893	9.43175	9.89328	10.135	9.65438	NA	10.176	10.343	10.2331	NA	8.90988	9.67273	NA	NA	10.3183	10.4169	10.5023	9.98493	NA	9.89125	9.71054	9.76839	10.2385	9.75246	10.5365	9.7122	9.72161	9.85693	9.85044	NA	9.4501	10.3567	10.1221	9.93413	9.95507	9.44911	9.55158	10.1243	9.44407	9.49748
O14672	O14672	ADA10_HUMAN	ADAM10	2	Disintegrin and metalloproteinase domain-containing protein 10	9.70882	10.778	10.6447	11.31	11.9363	11.625	11.0039	11.441	10.7852	10.9396	11.3831	11.3163	11.704	12.1588	12.0412	12.0018	11.5366	11.073	10.7018	10.8162	11.6177	11.1907	12.0222	11.2432	11.9632	11.0421	10.806	10.8862	10.8084	11.5078	11.1829	11.7559	12.0795	11.9036	11.8053	10.3129	10.518	10.0936	10.8776	11.3148	10.8645	11.3461	11.2684	11.3005
Q13443	Q13443	ADAM9_HUMAN	ADAM9	2	Disintegrin and metalloproteinase domain-containing protein 9	NA	10.8986	10.2152	11.1491	11.6978	11.3137	11.2231	11.6899	11.0771	10.7797	10.838	10.975	10.7823	11.464	10.8611	11.4952	11.5132	10.8535	10.4512	10.4549	11.4981	10.701	11.3146	11.2838	11.8613	11.3558	10.6315	10.6219	10.7037	10.6025	10.8276	11.1048	12.085	11.5786	11.4405	10.664	9.93908	9.97474	10.3554	10.778	9.88904	10.8148	11.0799	10.6687
P11766	P11766	ADHX_HUMAN	ADH5	10	Alcohol dehydrogenase class-3	12.1368	12.1201	12.1843	12.0137	11.9347	12.173	11.7926	11.9937	12.0661	11.6975	11.8294	12.116	12.0636	12.0442	11.8471	12.1936	11.8555	11.719	12.2816	12.2733	12.0094	12.1216	11.9091	11.9469	11.8459	11.8686	11.9607	12.0732	12.0093	12.0997	12.1854	11.9483	11.6076	11.7273	12.1495	12.3045	12.3011	12.0691	11.9404	12.0749	12.0676	11.7999	11.6216	11.9448
P55263	P55263	ADK_HUMAN	ADK	2	Adenosine kinase	9.64005	9.72402	9.81312	9.70064	9.95593	10.08	9.58548	10.281	9.85397	9.23118	9.35647	9.98204	10.4884	10.3156	10.4956	9.92113	9.81205	9.66011	9.60451	9.76768	10.5825	10.2127	10.1363	9.57107	9.72403	9.67789	9.35624	9.90526	9.60566	10.5152	10.4294	10.4813	9.72318	9.59745	9.68718	9.89619	9.84388	8.88946	9.83715	10.1317	10.2908	9.21425	9.7556	9.80544
P30520	P30520	PURA2_HUMAN	ADSS2	3	Adenylosuccinate synthetase isozyme 2	11.0426	10.5766	10.5307	10.6136	10.2612	10.7888	10.9433	10.7862	10.2313	11.1215	10.1997	10.0634	10.9805	11.868	10.7817	10.842	10.8426	10.8322	10.9035	10.4146	11.2263	10.5383	10.5993	10.6525	10.6916	10.6037	10.2674	10.4865	10.641	11.1035	11.3265	10.929	10.8537	11.4164	10.1597	10.531	10.2452	9.94727	10.575	10.3011	10.5608	10.3783	10.3086	9.95717
P02771	P02771	FETA_HUMAN	AFP	7	Alpha-fetoprotein	12.3469	13.1137	13.8679	14.8036	13.5256	14.648	12.2145	13.3338	12.7162	14.0935	13.9582	13.9774	14.3174	15.0221	15.7317	12.9963	13.2156	11.8739	12.8318	13.8409	13.9794	13.3539	14.847	12.8338	13.3346	13.0323	12.7003	14.2816	13.8115	14.1953	14.4243	15.1313	13.533	14.3899	13.0438	12.4763	12.9904	12.5332	13.6426	14.1488	14.048	12.3114	12.4815	12.4444
O95994	O95994	AGR2_HUMAN	AGR2	4	Anterior gradient protein 2 homolog	NA	9.26039	9.92871	10.1785	NA	NA	11.1388	11.7591	11.819	NA	NA	NA	NA	NA	NA	10.9418	10.8735	11.004	NA	9.578	NA	9.88328	NA	11.428	9.99074	11.3589	9.5188	NA	NA	9.88336	NA	9.97217	10.7942	10.784	10.8045	NA	9.45487	NA	9.3583	10.0146	9.31975	10.9081	10.6955	10.2116
P23526	P23526	SAHH_HUMAN	AHCY	11	Adenosylhomocysteinase	11.9859	12.0676	12.1986	12.2584	12.1524	12.2751	12.1912	12.1824	12.3465	11.8369	11.7343	12.1537	12.383	12.0486	11.8446	12.0853	11.8674	12.1026	12.1098	12.0773	12.0456	12.361	12.2716	12.1292	12.246	12.152	11.9331	12.025	11.9628	12.1293	12.1944	12.5005	12.0371	11.9493	11.8394	12.146	12.3516	11.9688	12.3419	12.3185	12.3942	12.079	12.2057	12.0375
Q09666	Q09666	AHNK_HUMAN	AHNAK	4	Neuroblast differentiation-associated protein AHNAK	10.5316	10.9207	10.5753	10.6002	10.1512	10.2581	11.1029	10.9084	10.7946	10.159	NA	10.7501	10.7226	9.98292	10.4127	10.541	10.4982	10.3704	10.622	10.6646	10.384	10.5333	9.64341	10.7287	10.8924	10.6656	9.87185	9.89643	10.3753	10.7969	10.0197	9.61782	10.403	10.1851	10.1476	10.7439	10.7487	11.1242	10.7524	10.3967	10.6101	10.9507	11.0378	11.1186
O95433	O95433	AHSA1_HUMAN	AHSA1	3	Activator of 90 kDa heat shock protein ATPase homolog 1	10.3013	9.92477	10.2616	10.0082	NA	10.5246	10.2481	10.0542	9.9168	NA	10.1518	NA	10.1929	10.1926	NA	9.60787	10.1195	10.2558	10.3102	9.99745	NA	10.1329	NA	10.1533	10.5733	9.80468	NA	10.6379	10.0604	9.92649	NA	10.0165	10.9662	10.7153	10.0434	10.4186	10.4572	10.5791	10.9069	NA	10.553	10.3825	10.4811	9.9707
P02765	P02765	FETUA_HUMAN	AHSG	3	Alpha-2-HS-glycoprotein	13.2924	14.7796	16.1743	16.9157	15.7862	16.6166	13.8489	14.7343	15.0761	15.8931	16.0082	16.1674	16.831	16.9418	18.289	14.5238	15.2351	15.0225	15.2332	16.4174	16.6448	15.288	16.8079	14.9362	15.0633	15.6392	15.1053	17.0201	15.671	17.0498	16.3444	17.2188	15.3037	16.541	15.7127	12.8906	14.9636	14.8966	15.8593	15.9929	16.4025	14.2255	14.8458	15.1459
P55008	P55008	AIF1_HUMAN	AIF1	4	Allograft inflammatory factor 1	13.1683	12.7769	13.1263	12.827	12.5511	12.8696	12.9914	13.0953	13.3193	12.7927	13.0301	12.8001	13.1022	12.4983	12.7294	12.8638	12.9479	12.8809	13.1064	13.1581	12.7482	13.2068	12.9276	12.8474	13.0424	13.1362	12.9741	12.6266	13.0521	13.2987	12.8764	13.043	12.889	12.7508	13.235	12.8784	13.1657	12.9231	12.6855	12.7171	12.9883	12.618	12.7405	12.7953
O95831	O95831	AIFM1_HUMAN	AIFM1	4	Apoptosis-inducing factor 1, mitochondrial	9.77344	10.3516	10.2044	10.2888	10.1574	10.2912	10.2937	9.94335	10.204	NA	9.6067	9.70529	10.1793	NA	9.93905	9.77281	9.89431	10.2109	9.82086	10.0344	10.0478	9.90611	10.01	10.3472	9.98911	9.94478	9.59198	10.2061	9.83222	9.80237	10.3594	9.68016	9.83232	10.1454	10.1354	9.47181	10.0854	10.0196	9.57441	9.77611	9.93358	9.61184	10.391	9.9004
P00568	P00568	KAD1_HUMAN	AK1	4	Adenylate kinase isoenzyme 1	11.3437	11.2049	11.2258	11.2455	10.9427	11.4246	11.2115	11.1329	10.8961	11.3628	11.4227	10.6796	11.5465	11.5096	11.1271	11.1177	10.8943	10.8452	11.4683	11.3134	11.6778	11.5311	11.0844	11.1837	11.1633	11.3007	11.2004	11.157	11.2765	11.4918	11.1597	11.3215	10.8495	10.9089	10.7967	11.2805	11.4165	11.1743	10.9399	11.176	11.3754	10.6967	10.8023	10.8355
P54819	P54819	KAD2_HUMAN	AK2	8	Adenylate kinase 2, mitochondrial	11.7552	12.2773	12.2569	12.2577	12.5627	12.304	12.3928	12.5133	12.4658	12.0486	12.0748	11.928	12.3622	11.957	12.3132	12.2459	12.3622	12.1995	12.2344	12.048	12.0537	12.3842	11.9974	12.4358	12.1475	12.4929	11.9554	11.9921	12.2405	12.119	12.0938	11.9826	12.3136	11.7332	12.0678	11.5797	12.0193	11.9554	11.7964	11.925	11.9935	12.2571	11.9361	12.005
P14550	P14550	AK1A1_HUMAN	AKR1A1	14	Aldo-keto reductase family 1 member A1	13.0579	12.9281	12.9528	12.6044	12.6827	12.6779	12.6414	12.5552	12.6019	12.9402	12.723	12.7823	12.8801	12.5838	12.4665	12.5635	12.5384	12.7338	12.9803	12.8689	12.6956	12.8383	12.7197	12.6861	12.5823	12.6074	13.0324	12.9549	13.1175	12.7549	12.8568	12.6678	12.7006	12.3469	12.6272	12.7478	12.7446	12.4745	12.5228	12.4691	12.526	12.3982	12.1836	12.3496
P15121	P15121	ALDR_HUMAN	AKR1B1	15	Aldo-keto reductase family 1 member B1	13.0193	13.105	13.0727	12.9354	12.8012	12.8838	12.617	12.6398	12.7191	12.8415	12.9617	12.9328	12.9766	12.8897	12.8312	12.5617	12.4531	12.8057	13.095	13.1176	12.9696	12.9498	12.8848	12.8085	12.477	12.7073	13.0285	12.9477	13.0165	12.9325	13.1005	12.8483	12.6492	12.3069	12.5934	12.9786	12.8782	12.8723	12.7972	12.7938	12.6685	12.3202	12.3413	12.5232
O43488	O43488;Q8NHP1	ARK72_HUMAN	AKR7A2	2	Aflatoxin B1 aldehyde reductase member 2	9.02902	9.30309	9.77477	9.46509	8.98847	9.88117	9.89027	9.56338	9.38439	9.31816	9.59429	NA	9.92301	8.55171	9.46644	9.51037	9.04176	8.94652	9.71804	9.98328	NA	9.75785	NA	9.93279	9.34935	9.50494	9.76411	NA	9.32655	9.52154	9.70923	9.67888	NA	10.2516	9.19323	10.1023	9.41273	9.66432	9.83363	9.43005	9.31633	9.44502	9.479	9.19594
P13716	P13716	HEM2_HUMAN	ALAD	2	Delta-aminolevulinic acid dehydratase	10.089	9.49277	9.38777	9.82903	9.60874	9.41311	9.73696	9.05256	9.39857	9.39365	9.31242	9.70952	9.66135	9.61404	9.04749	NA	9.52108	9.16796	9.38119	9.5785	9.50758	9.52455	9.69285	9.40048	9.1874	NA	10.0396	10.2718	9.32494	9.78541	9.85891	9.6433	9.04139	10.018	9.53741	9.06785	9.16885	8.82043	9.16628	9.13281	9.00187	8.71101	NA	9.17543
P02768	P02768	ALBU_HUMAN	ALB	22	Albumin	18.3115	18.9471	18.7959	19.485	18.8307	19.4174	17.9926	18.3791	18.1241	19.9062	19.7438	19.083	19.3048	19.9172	20.037	18.9999	18.8272	17.6817	19.0866	19.0069	19.4771	19.1092	19.9651	18.9022	18.9391	19.2586	18.4901	19.6185	19.0497	19.0758	19.2539	19.7974	19.0316	19.2813	18.6283	18.6538	18.742	18.6334	18.6251	19.2395	19.1162	18.2956	18.4795	18.465
Q13740	Q13740	CD166_HUMAN	ALCAM	8	CD166 antigen	10.8213	10.6108	10.3529	10.8303	10.9934	11.2754	10.3914	10.4523	10.2619	11.8989	11.8952	11.4858	11.6518	11.6015	12.1083	12.0561	11.5295	11.1477	10.2701	10.5822	10.9011	10.7487	11.1565	10.4575	11.0389	10.3085	11.2385	10.8106	11.1991	11.5741	11.6649	11.6378	12.0335	11.7444	11.639	11.0516	10.9425	11.1021	11.132	11.4757	11.2729	11.5777	11.5821	11.548
Q8IZ83	Q8IZ83	A16A1_HUMAN	ALDH16A1	6	Aldehyde dehydrogenase family 16 member A1	10.9354	10.3001	10.2564	10.1297	9.98911	10.2918	10.0496	10.289	10.296	10.2108	10.4925	10.2063	10.4614	10.1086	9.83275	10.4654	10.1312	10.3548	10.2724	10.5011	10.5318	10.0069	9.63705	10.2325	10.0122	10.3744	10.3668	10.1865	10.3228	10.2784	9.69156	10.1862	10.2763	9.93096	9.9097	10.1944	10.3977	10.3208	10.4783	10.5274	10.4937	10.5651	10.4141	10.4239
P49419	P49419	AL7A1_HUMAN	ALDH7A1	6	Alpha-aminoadipic semialdehyde dehydrogenase	10.051	10.3972	10.276	10.5222	10.7447	10.7089	10.5316	10.5461	10.5264	10.1624	9.94083	10.5103	10.1185	10.6836	10.6932	10.2891	10.4505	10.3489	10.1073	10.3958	10.7984	10.6736	10.3108	10.6964	10.137	10.4201	10.0113	10.0045	10.2692	10.4869	10.4914	10.5442	10.1365	10.1659	10.4057	10.1762	10.197	9.88277	10.4078	10.3077	10.468	10.1274	10.055	10.4238
P49189	P49189	AL9A1_HUMAN	ALDH9A1	10	4-trimethylaminobutyraldehyde dehydrogenase	11.1202	10.9874	11.3788	11.2157	11.0073	10.9925	10.9136	11.0471	10.9756	10.88	11.2251	11.2268	11.0754	11.1854	11.252	11.1875	10.8583	10.8971	11.2724	11.347	10.7723	11.2927	11.0426	11.3744	10.8213	11.0899	11.0791	11.0664	11.1561	11.1576	11.1341	11.0828	11.0578	10.8073	10.9971	10.9485	11.0225	10.9896	11.0016	11.1841	11.1169	10.9403	11.0724	10.7918
P04075	P04075	ALDOA_HUMAN	ALDOA	27	Fructose-bisphosphate aldolase A	14.5133	14.5874	14.6472	14.3188	14.2348	14.5244	14.8514	14.7026	14.9449	14.4572	14.2638	14.2751	14.4651	14.1007	14.2213	14.513	14.6965	14.9312	14.62	14.5084	14.3894	14.591	14.3048	14.8466	14.6062	14.7617	14.5321	14.393	14.5705	14.4586	14.3857	14.1534	14.7315	14.438	14.6289	14.3953	14.6097	14.3404	14.4164	14.2479	14.3883	14.6387	14.4934	14.4829
Q86V81	Q86V81	THOC4_HUMAN	ALYREF	3	THO complex subunit 4	9.89195	10.0768	10.261	NA	NA	10.3749	10.4835	10.1245	9.93305	NA	NA	10.2366	10.2827	9.82186	NA	10.0424	10.401	9.92741	10.1612	10.0181	NA	9.85346	NA	10.355	NA	9.90461	10.2725	10.1757	10.2391	10.2087	NA	9.93396	NA	NA	10.1241	10.4071	10.1358	10.2514	9.94831	10.7201	10.511	10.3115	10.6226	9.45145
Q9Y303	Q9Y303	NAGA_HUMAN	AMDHD2	2	N-acetylglucosamine-6-phosphate deacetylase	11.5024	11.4187	11.3771	10.9495	10.971	11.1326	10.7676	10.7409	10.8811	11.0143	11.0801	11.2317	10.8294	11.2491	11.2444	10.4909	10.7188	10.765	11.5072	11.3711	11.6661	10.5294	11.2513	11.0295	11.2299	11.0434	11.0804	10.9236	11.171	11.1861	11.2454	11.352	10.4794	10.6255	10.8047	11.0332	10.8561	10.6314	10.7784	10.8605	10.8001	10.8134	10.2355	10.4715
Q92688	Q92688	AN32B_HUMAN	ANP32B	2	Acidic leucine-rich nuclear phosphoprotein 32 family member B	10.0425	9.86967	10.2715	9.45992	10.358	9.64163	9.98407	9.71515	10.0232	9.81901	NA	10.5582	11.5564	9.6221	9.89029	10.4418	10.2497	10.5277	10.1615	10.0367	9.92291	10.0346	9.81015	9.72963	9.85636	9.65736	NA	NA	NA	10.8275	9.56149	NA	NA	9.95007	9.38939	11.4405	10.1845	11.8503	12.3594	10.467	12.0316	12.4857	11.2153	11.5236
P04083	P04083	ANXA1_HUMAN	ANXA1	7	Annexin A1	10.0621	9.98432	10.0333	10.0622	10.369	10.2896	9.57928	9.73988	9.88712	10.7985	9.69269	10.4593	10.2104	NA	NA	10.794	10.1081	10.0349	10.0104	9.7545	9.84391	9.55131	NA	9.91317	10.8628	10.0182	10.6509	9.5791	10.3896	10.2317	9.91456	10.469	10.8429	9.84029	9.49294	10.5979	10.2522	10.3711	10.5129	10.1615	10.4693	10.0271	10.2494	10.2913
P07355	A6NMY6;P07355	ANXA2_HUMAN	ANXA2	13	Annexin A2	11.7165	11.5727	11.207	11.6159	11.6895	11.5915	11.2936	11.3829	11.5816	12.1473	11.9308	11.7467	11.2028	11.8029	11.7608	11.6867	11.2943	11.2608	11.6597	11.2556	11.5282	11.2238	11.6922	11.354	11.5215	11.5968	11.9659	11.7269	12.0182	11.6894	11.2527	11.8606	12.0142	11.6006	11.2151	11.8678	11.5502	11.8076	11.6252	11.4108	11.7099	11.4171	11.4894	11.7774
P08758	P08758	ANXA5_HUMAN	ANXA5	11	Annexin A5	12.5668	12.2434	12.0932	11.9704	12.3245	11.781	11.684	11.5962	11.6884	13.2394	13.2939	12.4077	11.7362	12.0404	11.5929	11.7926	12.0946	11.5968	12.6348	11.7154	12.0169	11.2877	12.8401	11.6071	11.8393	11.7975	12.9093	12.919	13.213	12.3235	12.6471	12.2325	13.1749	12.3855	12.0592	12.8962	12.5035	12.6661	12.1814	11.8316	12.3393	12.656	12.2344	12.4995
P08133	P08133	ANXA6_HUMAN	ANXA6	3	Annexin A6	10.0633	9.69497	9.71963	9.45242	10.4044	9.26848	9.28215	8.8363	9.6012	10.3613	8.87343	NA	10.028	9.49544	NA	9.69345	9.15779	9.69452	9.58009	9.17603	9.41644	9.7384	9.72158	9.25418	9.4416	9.4983	9.31678	NA	9.37756	9.77981	9.16617	9.74158	9.483	9.66561	9.23573	10.3279	9.41053	10.1498	9.98604	NA	10.3278	10.1159	9.81136	10.063
Q10567	P63010;Q10567	AP1B1_HUMAN	AP1B1	17	AP-1 complex subunit beta-1	11.1473	10.8687	11.3226	10.6314	11.1776	10.598	11.0017	10.8842	10.9967	10.6032	10.6144	10.793	10.7969	10.605	10.5898	10.5829	11.0479	10.7796	10.8789	11.0148	10.9705	10.5281	10.6836	10.594	10.826	10.9654	10.3824	10.9747	10.674	10.854	10.2578	10.5852	10.2991	10.7251	10.4933	11.0943	11.1296	11.5179	11.3043	10.9012	11.3569	11.4342	11.4298	11.3248
O94973	O94973	AP2A2_HUMAN	AP2A2	6	AP-2 complex subunit alpha-2	11.0214	10.6693	10.7694	10.7906	11.1874	10.4518	11.1356	10.5466	10.74	10.855	11.3404	11.5332	10.7496	10.5292	11.441	10.9906	11.0081	10.7666	10.6683	11.238	11.2833	10.5165	10.976	10.4585	10.8453	10.867	10.6714	10.3566	10.8259	10.588	10.0172	11.1657	10.5043	11.4596	10.6269	10.9645	10.7752	11.4436	11.1501	10.7698	11.1265	11.3625	11.2531	10.7126
Q96CW1	Q96CW1	AP2M1_HUMAN	AP2M1	3	AP-2 complex subunit mu	10.6861	10.1263	10.7556	NA	10.4174	10.4953	11.0585	10.5032	10.5496	10.6025	10.9622	10.2527	10.0891	9.88761	10.4044	9.7021	10.8872	10.4636	10.425	10.8193	10.4365	10.4068	10.5998	10.3592	10.6417	10.5976	9.97609	10.0439	10.5098	10.4741	NA	10.3754	10.0359	10.4994	10.7735	11.2535	11.2705	11.7398	11.0859	NA	11.1851	10.8272	11.0133	11.2569
P13798	P13798	ACPH_HUMAN	APEH	10	Acylamino-acid-releasing enzyme	11.6765	11.7515	11.6625	11.4927	11.3447	11.4021	11.9068	11.7601	11.9396	11.4832	11.6049	11.3696	11.7478	11.2762	11.5329	11.7979	11.6976	11.7316	11.7067	11.7694	11.5494	11.7241	11.3519	11.7288	11.6378	11.6317	11.7593	11.6935	11.63	11.4691	11.5721	11.5546	11.7986	11.2618	11.8153	11.3012	11.601	11.3519	11.4511	11.2259	11.2875	11.4267	11.2803	11.5802
P27695	P27695	APEX1_HUMAN	APEX1	9	DNA-(apurinic or apyrimidinic site) endonuclease	12.3582	12.5944	12.575	12.4287	12.4865	12.5226	12.9858	12.9011	12.921	12.3344	12.7496	12.3367	12.5629	12.4798	12.0608	12.7913	12.8297	13.1304	12.6266	12.4579	12.5316	12.7237	12.654	12.9702	12.8067	12.942	12.4296	12.3877	12.5135	12.5565	12.5425	12.5126	12.7315	12.5634	12.8365	12.336	12.4507	12.2879	12.3879	12.1324	12.4316	12.6988	12.4313	12.3581
Q06481	Q06481	APLP2_HUMAN	APLP2	2	Amyloid beta precursor like protein 2	NA	NA	NA	NA	NA	NA	NA	NA	NA	NA	NA	NA	NA	NA	8.89629	NA	NA	NA	NA	NA	NA	NA	NA	NA	NA	NA	NA	NA	NA	NA	NA	NA	NA	9.22737	9.27341	10.1307	9.28135	9.4652	9.69617	9.49842	9.71056	9.91392	9.93623	10.0525
P02647	P02647	APOA1_HUMAN	APOA1	1	Apolipoprotein A-I	NA	NA	NA	NA	NA	NA	NA	NA	NA	NA	NA	NA	NA	NA	NA	NA	NA	NA	NA	NA	NA	NA	NA	NA	NA	NA	NA	NA	NA	NA	NA	NA	NA	NA	NA	12.1769	11.0467	11.9628	11.3532	10.8678	11.6574	11.4501	11.8077	11.2012
P02652	P02652	APOA2_HUMAN	APOA2	3	Apolipoprotein A-II	13.305	13.1189	12.6875	13.2239	13.6136	13.2585	12.3623	12.468	11.933	13.8365	13.5381	13.7108	12.6557	13.71	13.7478	13.421	13.2322	12.5102	13.1121	12.6571	13.4131	12.6114	13.1049	12.4952	12.3772	12.2439	13.118	13.6111	13.4553	12.8655	13.3533	12.7782	13.2298	13.2155	12.5697	13.7817	12.747	13.1212	12.6228	13.0885	12.7242	12.8437	13.1146	12.6152
P04114	P04114	APOB_HUMAN	APOB	8	Apolipoprotein B-100	10.6128	10.4047	10.5054	11.7426	10.7297	11.3271	9.63193	11.0592	9.91598	10.9528	NA	11.5019	11.1886	11.6366	12.9316	10.2686	10.33	10.2917	10.5788	10.8551	11.1544	10.657	11.6589	10.0606	11.1522	9.58983	10.5616	10.3902	10.5853	11.0816	10.5753	12.0897	NA	11.4764	10.3276	11.3476	11.4602	11.0719	11.5539	11.8126	12.0383	10.5557	11.277	10.5355
Q0VD83	Q0VD83	APOBR_HUMAN	APOBR	3	Apolipoprotein B receptor	9.60111	10.4574	10.3094	10.2738	NA	NA	10.2203	10.0498	10.244	NA	10.5243	10.5315	10.1467	NA	NA	NA	10.6509	9.82102	10.2734	10.4928	NA	10.0716	NA	10.0369	10.0248	9.99145	9.64945	10.4858	10.4311	9.95755	NA	NA	9.43981	NA	NA	10.4724	10.3814	10.4582	10.3894	9.91366	10.1282	10.0039	9.76834	10.0043
P02649	P02649	APOE_HUMAN	APOE	9	Apolipoprotein E	10.7339	11.0314	11.1503	11.5412	11.2355	11.2361	10.014	9.79012	9.8813	11.0221	11.2011	11.4681	11.1528	11.7188	11.621	10.2092	10.137	9.82215	10.9737	11.0852	11.7594	10.4686	11.6573	9.17502	9.84804	9.87361	11.1211	11.0443	11.4271	11.0428	11.1987	11.5474	10.5748	10.5955	10.073	11.5	11.2374	11.6122	11.2755	11.2939	11.3717	10.2813	10.4341	10.625
P02749	P02749	APOH_HUMAN	APOH	2	Beta-2-glycoprotein 1	9.95635	10.4662	10.5936	10.9322	10.5967	11.6247	9.65232	9.90231	9.95318	10.5878	10.2598	11.2535	10.6813	11.8658	12.3709	10.6905	10.3116	10.2616	10.2904	10.8237	10.9389	10.4607	11.0968	10.3731	10.8485	10.4434	10.1611	10.9122	10.9629	10.8655	11.2659	11.9509	10.8029	11.329	11.1089	10.6247	10.1425	10.0402	10.7565	11.1986	11.042	9.95314	10.5963	10.2793
P48444	P48444	COPD_HUMAN	ARCN1	3	Coatomer subunit delta	10.8225	10.8095	11.4247	10.4304	10.8888	10.7254	11.2813	11.255	10.9109	NA	10.7513	10.7918	11.1407	10.8154	11.0113	10.9651	11.166	10.9871	10.9201	11.1616	10.9219	10.928	10.8924	11.1278	11.0428	11.1	10.5108	10.1717	10.7904	10.9851	NA	10.4178	10.7203	11.2457	10.9983	11.0393	11.2874	11.5149	11.1136	10.9524	11.1312	11.0083	11.3449	10.9401
P05089	P05089	ARGI1_HUMAN	ARG1	7	Arginase-1	11.4534	10.9263	10.6688	11.4413	11.6027	10.5649	10.5696	11.1098	10.5824	11.6478	11.7689	12.0856	10.1485	12.0575	11.0465	11.234	10.5696	10.4062	11.0115	10.8546	10.7893	10.7129	11.6091	9.89484	11.319	10.0896	11.3169	10.5638	11.1821	10.7971	10.9409	11.972	11.4816	10.8829	11.1288	10.9141	10.7647	11.1345	10.8347	11.0904	10.8459	10.6735	10.9822	10.9238
Q07960	Q07960	RHG01_HUMAN	ARHGAP1	3	Rho GTPase-activating protein 1	10.5527	10.1543	10.1308	10.1289	10.6126	10.3178	10.156	10.1185	10.0035	10.1737	NA	10.3265	10.4676	10.4058	10.4114	NA	10.2986	10.5182	10.2303	10.2473	10.5327	10.4531	9.92305	10.0855	9.86756	9.9619	10.1277	10.0949	10.3612	9.80905	10.4332	10.1488	9.84475	10.876	10.2801	10.6489	10.9631	10.8406	10.6553	10.4515	10.7058	10.3123	10.4209	10.6031
Q8N392	Q8N392	RHG18_HUMAN	ARHGAP18	2	Rho GTPase-activating protein 18	8.99071	NA	9.30044	NA	NA	10.2741	9.13991	9.59993	8.94329	NA	NA	9.83452	9.58893	NA	NA	NA	10.4916	9.93531	NA	9.11843	9.05379	9.4056	NA	9.32994	9.1934	9.15471	NA	9.15011	NA	NA	NA	NA	NA	NA	9.28897	9.53169	9.23942	9.46565	9.46039	9.00908	9.25792	10.1103	9.66933	NA
P52565	P52565	GDIR1_HUMAN	ARHGDIA	6	Rho GDP-dissociation inhibitor 1	13.0926	12.9064	12.7453	12.9774	12.3313	12.925	12.9433	12.955	12.9095	12.3315	13.0021	12.8906	13.1371	12.6677	12.5848	12.5738	12.6832	12.7824	12.9568	12.914	13.0131	13.1455	12.8959	12.7102	13.295	12.6699	12.8232	13.0476	12.9093	13.1244	12.8003	13.0188	13.5425	13.3877	12.9586	13.2131	13.5735	13.3632	13.5729	13.4414	13.4973	13.4961	13.2869	13.4295
P52566	P52566	GDIR2_HUMAN	ARHGDIB	8	Rho GDP-dissociation inhibitor 2	13.7481	13.2686	13.0614	13.2946	13.3496	13.2805	13.4427	13.517	13.6933	13.1073	12.8093	12.7282	13.3547	13.2069	13.0686	13.248	13.4667	13.3997	13.0629	13.0488	13.4708	13.5037	12.8532	13.665	13.6092	13.3555	13.0223	12.9234	12.9723	13.4695	13.2818	13.2311	13.4521	13.1751	13.4137	13.2115	13.0163	12.6124	13.4373	13.2765	13.1942	13.3737	13.1596	13.2407
P36405	P36405	ARL3_HUMAN	ARL3	2	ADP-ribosylation factor-like protein 3	9.80685	9.49021	9.48533	9.19988	9.93028	9.4346	9.81093	9.76521	9.80601	9.20009	NA	9.43122	9.77546	9.66588	NA	9.4725	9.88929	9.83652	9.38562	9.64926	NA	9.72763	8.95384	9.76734	10.0054	9.61592	9.09214	9.52797	9.38204	10.0217	9.33389	9.59805	NA	10.1392	9.60476	9.508	8.96529	9.52886	8.85976	9.44145	9.83987	9.8153	9.56925	9.35842
Q9H993	Q9H993	ARMT1_HUMAN	ARMT1	8	Damage-control phosphatase ARMT1	11.8398	11.6439	11.7098	11.771	11.805	11.7831	12.2909	12.2553	12.4042	12.2832	11.8812	11.9438	11.7037	11.6709	12.1687	12.0246	12.0232	12.1879	12.0298	11.6371	12.1408	12.0909	11.6931	12.4144	12.1297	12.2284	11.5833	11.5274	11.7875	11.8864	11.4881	11.5751	12.0148	12.1741	12.2165	11.7525	11.7867	11.7162	11.4733	11.606	11.7652	12.3019	11.9511	12.0229
O15143	O15143	ARC1B_HUMAN	ARPC1B	14	Actin-related protein 2/3 complex subunit 1B	12.7591	12.9229	12.9796	12.9438	12.7886	12.9643	12.9172	12.9663	13.1861	12.5891	12.7146	12.571	13.038	12.5719	12.969	12.7938	12.932	12.9714	13.1152	12.9186	12.8307	13.0255	12.6907	13.1838	13.1099	13.1312	12.5429	12.72	12.8355	12.9547	12.7433	12.6486	12.7353	12.9553	12.895	13.0622	13.1475	13.0256	13.071	12.9944	13.28	13.0733	13.0275	12.922
O15144	O15144	ARPC2_HUMAN	ARPC2	16	Actin-related protein 2/3 complex subunit 2	12.3881	12.3991	12.4524	12.4367	12.592	12.6068	12.595	12.6547	12.8937	12.1092	12.2775	12.5378	12.6113	12.1476	12.3277	12.1707	12.6367	12.7177	12.6056	12.5701	12.572	12.7376	12.4454	12.6492	12.8185	12.6972	12.3253	12.2679	12.5818	12.5673	12.5049	12.4698	12.7305	12.7176	12.8406	12.597	12.62	12.5466	12.6431	12.6708	12.6722	12.8698	12.8048	12.8827
O15145	O15145	ARPC3_HUMAN	ARPC3	11	Actin-related protein 2/3 complex subunit 3	11.9891	12.2533	12.0934	12.0894	12.1724	12.2031	12.3344	12.298	12.6527	11.8499	11.8656	12.1666	12.3909	11.871	11.9165	11.9439	12.4443	12.4123	12.3008	12.2317	12.1489	12.5045	11.9936	12.5091	12.4605	12.3526	11.9684	12.0453	12.2874	12.3138	11.9111	12.0926	12.139	12.1564	12.5206	12.1093	12.3186	12.2582	11.9443	12.1453	12.5661	12.5725	12.2058	12.2734
P59998	P59998	ARPC4_HUMAN	ARPC4	7	Actin-related protein 2/3 complex subunit 4	13.7218	13.566	13.5246	13.5229	13.5961	13.5814	13.757	13.563	13.633	13.0558	13.3854	13.6633	13.8126	13.3732	13.5533	13.5675	13.7378	13.6022	13.796	13.4998	13.5523	13.5323	13.5474	13.823	13.611	13.7305	13.1791	13.4822	13.5165	13.5266	13.3888	13.4346	13.0717	13.6877	13.6154	13.6522	13.8083	13.5274	13.662	13.6463	13.7437	14.0851	13.6253	13.6664
O15511	O15511	ARPC5_HUMAN	ARPC5	7	Actin-related protein 2/3 complex subunit 5	12.9448	13.7568	13.4933	13.1026	13.3653	13.3759	13.6345	13.6361	13.7436	13.029	13.3181	13.141	13.4659	13.0888	13.2595	13.3642	13.308	13.5434	13.4381	13.4152	13.1554	13.5507	13.2079	13.6599	13.21	13.5506	13.3715	13.3223	13.5328	13.6179	13.3514	13.2635	13.6859	13.1369	13.5508	13.3327	13.5434	12.988	13.0939	13.3086	13.1298	13.4817	13.0602	13.2547
P49407	P10523;P49407	ARRB1_HUMAN	ARRB1	3	Beta-arrestin-1	9.8183	10.194	10.1589	9.55663	9.80895	10.3192	10.3946	10.4493	10.4555	NA	NA	10.6237	10.1071	NA	10.7917	9.9885	10.5949	10.1701	10.3634	9.83375	9.90983	10.2033	10.0207	10.0698	10.3816	10.6436	9.3904	9.97586	9.95273	9.87669	10.1887	10.2584	NA	10.7264	10.3851	10.5227	10.3078	10.1029	10.4615	10.398	10.5111	10.3711	10.5754	10.6502
P15289	P15289	ARSA_HUMAN	ARSA	4	Arylsulfatase A	10.2348	10.1898	10.2529	9.74614	10.1796	10.3453	10.2447	10.2446	9.5315	NA	NA	NA	10.0811	10.5217	10.9341	9.60661	NA	9.79398	10.1034	10.7219	10.7427	10.3479	NA	9.89677	NA	10.1765	10.4416	9.87071	10.1721	10.2226	9.88183	10.1178	NA	NA	9.74869	10.3474	10.1175	10.2483	9.87529	10.3855	10.1148	10.2184	10.2011	10.113
P15848	P15848	ARSB_HUMAN	ARSB	3	Arylsulfatase B	11.2107	11.3099	11.0552	10.9834	11.0028	11.0674	10.8798	10.8784	10.8659	10.6079	10.6626	11.0296	10.9777	10.9694	11.0408	10.634	10.7802	10.7197	10.9736	11.1954	11.1391	11.2451	10.9052	11.0119	10.8942	11.0284	10.9823	10.7492	10.9393	11.1028	11.1951	11.0071	10.4716	10.6826	10.9771	10.7748	10.9832	10.8716	10.7922	11.0652	11.177	10.6348	10.8711	10.7925
Q13510	Q13510	ASAH1_HUMAN	ASAH1	12	Acid ceramidase	13.0187	13.3699	13.3085	12.9393	12.7134	12.4979	12.4508	12.2382	12.4956	12.7935	12.9135	13.0641	12.6549	12.6127	12.4601	12.2315	12.0265	11.9872	13.0639	13.252	12.953	12.5614	12.5646	12.4801	12.499	12.2641	12.8597	12.8803	12.8838	12.5055	12.4585	12.7427	12.4226	12.1514	12.1045	13.5036	13.5766	13.4689	13.0277	13.0967	13.0319	12.5495	12.9832	12.8143
O95352	O95352	ATG7_HUMAN	ATG7	2	Ubiquitin-like modifier-activating enzyme ATG7	11.0338	10.349	10.9278	11.0853	11.1865	10.9529	10.7107	11.097	11.2655	NA	NA	10.91	10.9913	11.1433	11.8305	11.12	10.9878	11.0468	10.7254	10.4236	10.8053	10.8776	10.9618	10.7703	10.6621	11.3269	10.3067	10.0894	10.5409	10.8181	11.2856	10.8277	11.0222	11.0229	11.326	10.1879	10.6094	10.8623	10.5657	10.5615	10.8149	10.3156	10.0202	10.6317
P31939	P31939	PUR9_HUMAN	ATIC	17	Bifunctional purine biosynthesis protein ATIC	10.8075	11.01	10.9424	11.0719	11.1031	11.2154	10.8185	10.9379	10.6733	10.5358	10.4559	11.1355	11.0408	11.2186	11.578	10.7787	10.5587	10.6406	10.8415	11.0618	10.9639	11.4238	11.161	10.9208	10.5703	10.6315	10.6886	10.9194	10.6423	10.9333	11.4559	11.3647	10.2457	10.8392	10.6666	11.0568	10.8696	10.7869	10.7042	11.1703	11.2029	10.4493	10.5808	10.4271
O00244	O00244	ATOX1_HUMAN	ATOX1	4	Copper transport protein ATOX1	11.8037	11.7009	11.7108	11.4742	11.5059	11.4162	11.532	11.3124	11.5514	11.4507	11.9621	11.8351	11.8795	11.6061	NA	11.4561	11.2528	11.5742	11.8542	11.5977	12.2283	11.7867	11.7406	11.3894	11.1743	11.3164	11.599	11.87	11.6518	11.4606	11.4303	11.6151	11.4367	10.9703	11.528	11.5665	11.695	11.8178	11.9378	11.6094	11.7741	11.8329	11.8076	11.5237
P25705	P25705	ATPA_HUMAN	ATP5F1A	2	ATP synthase subunit alpha, mitochondrial	10.2964	9.78994	9.4721	10.5507	10.0661	9.12438	10.3793	10.1368	9.78988	10.046	9.43309	9.90758	10.257	NA	9.47103	9.90394	9.96205	9.48145	10.2647	9.63056	10.1457	9.85366	NA	9.53732	10.044	9.92154	NA	NA	NA	9.62681	NA	10.0501	NA	NA	NA	10.751	10.6612	11.1418	10.6621	10.6016	10.6948	10.4883	10.6924	10.3216
P06576	P06576	ATPB_HUMAN	ATP5F1B	20	ATP synthase subunit beta, mitochondrial	12.4706	12.7549	12.9165	12.8977	12.3452	12.4297	12.9075	13.0351	13.1596	11.8176	11.8243	12.3844	12.5947	12.207	12.3701	12.7851	12.4016	12.1723	12.8152	12.8837	11.8473	12.694	11.8291	13.3332	12.4487	12.8393	11.8735	11.9423	11.7512	12.7069	12.4294	12.0905	11.7417	12.1849	12.7836	12.1666	12.23	12.1951	11.6706	12.806	12.1718	12.1362	11.9522	12.3209
Q15904	Q15904	VAS1_HUMAN	ATP6AP1	2	V-type proton ATPase subunit S1	8.42943	9.42619	9.045	9.76398	9.86562	9.45198	9.59386	9.51748	8.9769	9.42754	NA	NA	9.01682	9.32833	9.30563	8.70971	8.67291	NA	9.25957	9.04371	9.78041	9.07854	NA	9.40583	9.75744	9.18639	NA	NA	9.00884	NA	NA	9.34909	9.83837	9.21997	9.61045	9.02726	9.08813	8.83346	NA	9.1223	NA	8.93467	9.27601	8.86038
P38606	P38606	VATA_HUMAN	ATP6V1A	18	V-type proton ATPase catalytic subunit A	12.1079	12.1838	12.2752	12.0079	12.1016	12.0334	11.987	11.8712	12.2706	11.7736	11.5993	11.7618	12.0708	11.357	11.7456	11.3327	11.6436	11.8506	12.0852	12.0856	12.0033	11.8663	11.7522	11.9919	11.7005	11.9359	11.8457	11.9682	11.7944	11.8797	11.6343	11.7393	11.5897	11.6535	11.8299	12.1052	12.2929	12.0232	11.9664	12.0251	12.0882	11.8198	11.824	11.9018
P21281	P21281	VATB2_HUMAN	ATP6V1B2	4	V-type proton ATPase subunit B, brain isoform	10.1572	10.1115	10.5623	10.3569	9.49053	10.0561	10.2565	10.3027	10.5805	NA	10.018	9.27576	10.1504	9.78747	NA	10.3235	10.3426	10.3334	10.2896	10.465	10.2218	10.2087	9.69528	10.409	10.0473	10.5403	10.149	10.4254	10.4843	10.083	9.99903	NA	10.0876	10.3089	9.96552	10.4087	10.5688	10.5028	10.4201	10.265	10.5106	10.3009	10.4403	10.5975
P21283	P21283	VATC1_HUMAN	ATP6V1C1	9	V-type proton ATPase subunit C 1	10.3141	10.3971	10.5568	10.2893	9.82727	10.4847	10.1012	10.1394	10.202	10.6108	NA	10.5733	10.4261	9.57572	10.558	10.1097	9.9081	9.80418	10.2805	10.333	10.2906	10.3449	10.1771	10.1499	10.1048	10.5309	9.94103	10.1634	10.3481	9.9098	NA	10.0404	NA	10.1998	10.0864	10.2147	10.5846	10.4373	10.3756	10.5054	10.3095	9.89697	10.0736	9.9842
O75348	O75348	VATG1_HUMAN	ATP6V1G1	2	V-type proton ATPase subunit G 1	9.17702	9.52987	9.47612	9.36484	NA	9.23984	9.56269	9.67866	9.80582	9.76822	9.65652	NA	9.49911	9.10537	8.02338	9.63466	9.29451	9.45594	9.64808	9.85604	9.42476	10.0546	NA	9.54947	9.48109	9.66175	NA	8.93718	9.37289	NA	9.67512	NA	9.48151	NA	9.47583	9.01075	9.33787	9.88223	8.94181	9.54195	9.64584	9.52817	9.42235	9.21077
O75882	O75882	ATRN_HUMAN	ATRN	2	Attractin	NA	9.27166	8.62635	9.25068	8.67267	9.04314	9.06264	9.10907	8.63453	9.77845	9.8411	8.87834	9.2041	9.76837	9.36797	9.64394	9.7397	9.30786	NA	8.29254	9.39238	9.19813	9.68541	9.12364	8.95656	9.40282	9.30276	NA	NA	9.30494	9.11583	9.25801	9.6143	9.72197	9.43851	NA	NA	8.86292	NA	9.36123	8.73978	9.0128	8.92082	9.2401
P30530	P30530	UFO_HUMAN	AXL	2	Tyrosine-protein kinase receptor UFO	9.81915	9.29352	8.84569	9.62971	9.93186	9.99668	9.29494	NA	9.41827	10.278	10.2674	10.9287	10.689	11.4202	11.2141	9.45617	9.71088	9.95912	9.73799	9.61404	9.90287	10.0016	10.2473	NA	9.52908	NA	10.0317	9.92055	10.3391	10.5005	10.3244	10.6316	9.75319	10.0487	9.72301	10.2172	9.40095	9.70318	10.2001	10.2749	9.55989	9.35116	10.0003	9.50728
P25311	P25311	ZA2G_HUMAN	AZGP1	6	Zinc-alpha-2-glycoprotein	10.3497	10.8871	10.699	11.0522	11.0824	10.3606	10.1075	10.3859	10.1624	11.242	11.0996	11.314	10.4656	11.3526	10.8681	10.6203	9.64642	9.87923	10.5647	10.1936	10.5664	10.2045	11.1097	9.61864	10.8095	10.1851	11.5873	11.0276	10.4817	9.87718	11.1093	11.1009	11.0939	10.4043	NA	10.9477	10.6053	10.8724	10.6355	10.2924	10.7099	10.3486	10.7385	10.6358
P61769	P61769	B2MG_HUMAN	B2M	4	Beta-2-microglobulin	12.9835	13.4013	12.8199	13.6757	13.8579	13.8847	13.4631	13.7777	13.2025	13.5617	13.6332	13.0313	13.5927	14.0074	14.1452	14.381	14.3359	13.2165	13.1859	12.9761	13.878	13.3865	13.6934	13.7409	14.2228	13.5465	13.0844	13.2619	13.3265	13.4396	13.9368	13.7445	14.2349	14.289	13.7324	13.0818	12.8417	12.738	13.2494	13.5508	13.4653	13.6751	13.7398	13.5706
O75531	O75531	BAF_HUMAN	BANF1	2	Barrier-to-autointegration factor	10.4883	10.6983	10.3479	10.4731	10.1501	10.6369	10.6676	10.6118	10.3947	10.1447	10.6197	10.2788	10.5196	10.0863	10.139	10.5151	10.1235	10.405	10.2513	10.3103	10.6994	10.4364	10.7417	10.4741	10.3186	10.3345	10.2043	10.0588	9.99181	10.4528	10.1349	10.2073	10.7173	10.0505	10.8289	10.2245	10.3036	10.0049	10.2423	9.71187	10.0904	10.3033	10.4735	10.5178
Q07812	Q07812	BAX_HUMAN	BAX	2	Apoptosis regulator BAX	10.7139	11.3237	11.1639	10.5984	11.6491	11.2086	11.2827	10.9625	10.9142	11.3415	10.5964	10.7113	11.4244	10.5684	11.1496	10.6619	11.0585	11.0045	11.1917	11.0936	11.0752	11.3986	11.3353	11.1052	10.6464	10.9554	11.2005	11.2798	10.9593	11.0214	11.1238	10.8871	10.7936	11.0492	10.6749	10.8784	10.997	10.6989	11.3527	10.8508	11.1598	10.753	10.9674	10.801
P54687	P54687	BCAT1_HUMAN	BCAT1	3	Branched-chain-amino-acid aminotransferase, cytosolic	10.7794	11.1713	10.6934	10.69	10.9422	11.0832	11.2354	11.2984	11.3665	10.4907	11.3356	10.4118	11.4902	10.908	11.1423	11.3306	11.4857	11.2084	10.6714	10.6345	10.9679	11.8086	11.075	11.908	11.1947	11.2975	10.8149	10.6948	10.7669	11.1917	11.2031	11.7126	11.0835	10.7993	11.0447	10.5321	10.8717	10.2914	10.5076	11.2073	11.2585	11.3255	10.8571	10.8825
Q13867	Q13867	BLMH_HUMAN	BLMH	6	Bleomycin hydrolase	10.7953	10.4352	10.3451	10.6294	10.7076	9.77752	10.0966	9.69183	9.87253	10.9756	10.8067	11.173	10.4607	10.8343	10.3144	10.2519	10.2762	10.1366	10.2805	10.4548	10.8953	10.5606	10.3342	9.97619	10.9479	9.8747	10.5413	9.98261	10.5401	9.87737	10.2149	10.8392	10.4748	10.1359	9.77239	10.5915	10.8241	10.8671	10.9284	10.3152	10.3419	10.2354	10.2917	10.5033
P53004	P53004	BIEA_HUMAN	BLVRA	9	Biliverdin reductase A	11.6708	11.7646	11.6933	11.7096	11.4247	11.8362	12.0014	11.753	11.9381	11.5107	11.4016	11.6247	11.6601	11.3746	11.8386	11.6919	11.6199	11.6634	11.8748	11.642	11.7049	12.0052	11.6073	11.8025	11.7039	11.7526	11.4858	11.1411	11.5738	11.6988	11.5092	11.5928	11.3549	11.2905	11.4506	11.8552	11.8065	11.6697	11.7077	11.382	11.8662	11.6037	11.7972	11.8562
P30043	P30043	BLVRB_HUMAN	BLVRB	12	Flavin reductase (NADPH)	13.1179	13.078	12.9759	12.7275	12.4769	12.7926	13.1004	12.9972	13.2368	12.8489	12.6798	12.8459	12.9238	12.5236	12.539	12.4679	12.6648	12.9296	13.041	13.1337	12.8601	13.0183	13.0048	12.9458	13.1841	13.0248	13.0308	12.5268	13.1564	12.7058	12.5181	12.6316	13.2043	12.6046	12.9411	13.5114	13.6588	13.3926	13.1021	12.9029	13.1232	13.1718	13.5367	13.4714
Q9H0W9	Q9H0W9	CK054_HUMAN	C11orf54	3	Ester hydrolase C11orf54	10.1669	NA	10.1018	9.94663	NA	9.67117	9.82624	9.62839	9.30685	NA	NA	NA	9.65319	9.54132	9.35284	9.38688	10.0067	10.0154	10.0146	10.5004	9.84964	9.83978	8.95739	9.85476	9.44466	9.53425	9.97657	10.3428	10.074	10.0318	NA	9.94037	9.7585	9.09613	9.65416	10.6978	9.64302	10.3229	9.65256	9.90771	9.64531	9.44712	NA	NA
P02745	P02745	C1QA_HUMAN	C1QA	3	Complement C1q subcomponent subunit A	NA	11.4487	10.6617	11.2744	11.9011	11.4706	10.8059	10.9837	10.7546	11.7108	11.4892	11.1616	11.4196	11.6566	11.361	11.1905	11.1498	11.0758	10.8448	11.1993	11.6914	11.1832	11.2076	11.1965	11.3624	10.8742	11.1587	11.4876	11.2679	11.6671	11.4045	12.1664	11.4806	11.3624	11.5038	11.6269	10.9551	10.9362	11.0963	11.9424	11.2981	11.2383	11.4572	10.8385
P02746	P02746	C1QB_HUMAN	C1QB	5	Complement C1q subcomponent subunit B	12.0245	12.4958	12.0265	12.5461	12.7895	12.6642	12.0348	12.3627	11.8609	12.8836	12.9416	12.6117	12.7456	13.2112	13.2896	13.0422	12.6913	12.1687	12.2317	12.4316	12.7125	12.2466	13.0652	12.2548	13.1205	12.4157	12.4302	12.5106	12.5902	12.9133	12.4653	13.1787	13.0884	12.6343	12.839	12.3147	12.2106	12.2853	12.5761	12.793	12.3786	11.9803	12.6632	12.1973
P02747	P02747	C1QC_HUMAN	C1QC	4	Complement C1q subcomponent subunit C	12.1785	12.7074	12.3278	12.838	13.4348	13.0705	12.8043	12.7518	12.3528	13.0912	13.4503	13.1994	13.4145	13.8186	13.7031	13.7861	13.5115	12.9276	12.5934	12.6909	13.2837	12.6001	13.2158	12.7141	13.2223	12.816	12.7888	13.049	13.0257	13.3747	13.1748	13.5498	13.7229	13.5124	13.3293	12.7515	12.5111	12.6056	12.9944	13.484	12.92	12.8562	13.4016	12.9566
P06681	P06681	CO2_HUMAN	C2	9	Complement C2	9.92583	10.5059	10.1285	10.3871	10.7292	10.7411	10.1757	10.6225	9.90789	10.556	11.2375	10.4201	10.554	10.7021	11.0446	10.8443	10.1731	10.0422	10.1585	10.2983	10.9487	10.3953	10.9937	10.1111	10.8773	10.3447	10.4802	10.4739	10.651	10.6488	10.6175	10.9634	11.0422	10.8203	10.2568	10.1735	10.0997	10.4388	9.92353	10.459	9.98509	10.1247	10.4681	10.2448
P01024	P01024	CO3_HUMAN	C3	16	Complement C3	11.8521	12.1262	12.3596	13.0435	12.6604	13.0481	11.5934	11.937	11.8347	12.3879	12.4085	12.5989	12.9769	13.4124	13.9412	12.1374	12.0487	11.8267	12.0213	12.2878	12.8666	12.1757	13.1438	11.8217	12.301	11.97	11.7383	12.6	12.2876	12.877	12.6332	13.4661	12.668	12.7226	12.222	12.1691	12.1712	11.9218	12.7365	12.955	12.8915	12.0065	12.3389	12.1181
P00918	P00918	CAH2_HUMAN	CA2	5	Carbonic anhydrase 2	12.1492	11.9642	12.107	10.6648	10.4227	10.798	11.1842	11.397	11.4487	12.02	12.2001	12.0316	10.8639	10.8088	11.3817	11.2377	11.5818	11.6517	12.2306	12.2133	11.2323	11.0972	10.4499	11.4397	11.4526	11.596	11.9845	12.0896	12.051	10.8375	11.075	10.9974	11.5228	11.3944	11.7067	12.0069	11.9025	11.8161	10.5065	10.515	10.4508	11.2543	11.1463	11.2394
Q9Y376	Q9Y376	CAB39_HUMAN	CAB39	5	Calcium-binding protein 39	10.9609	10.6379	10.7356	10.4452	10.8315	10.4479	11.0939	10.8719	10.7838	11.0839	10.2488	10.2172	10.7367	10.7723	10.5505	10.4169	10.7436	10.8275	10.8676	10.6384	10.7177	10.7611	10.5586	11.1274	10.5838	10.9683	10.3216	11.0627	10.9486	10.7054	10.9255	10.2714	10.3069	10.9223	10.7332	10.6202	10.7658	10.5446	10.6485	10.3494	10.6959	10.763	10.7188	10.8239
Q9HB71	Q9HB71	CYBP_HUMAN	CACYBP	5	Calcyclin-binding protein	10.0475	9.9459	10.54	9.95418	10.1421	10.4053	11.0503	10.5995	10.6898	10.2743	NA	10.2246	10.5133	9.94465	10.1924	9.98822	9.93081	10.5745	10.2853	10.3018	10.3816	10.8526	10.2396	10.7867	10.8126	10.6635	9.93703	NA	10.0742	10.5177	10.0061	9.61441	9.77281	9.9116	10.7495	10.4516	10.6132	10.8808	10.9871	10.4176	10.9953	10.9985	10.9005	10.933
Q9NZT1	Q9NZT1	CALL5_HUMAN	CALML5	6	Calmodulin-like protein 5	9.79703	9.89631	NA	NA	NA	NA	NA	NA	NA	NA	NA	NA	NA	NA	NA	NA	NA	NA	NA	NA	NA	8.37032	NA	NA	NA	NA	NA	NA	NA	NA	NA	NA	NA	NA	NA	8.78773	NA	NA	7.97874	NA	8.61112	9.17539	8.98085	NA
P27797	P27797	CALR_HUMAN	CALR	10	Calreticulin	14.0744	14.3218	14.1855	14.1714	14.1512	13.9474	14.5199	14.3579	14.4827	13.998	13.8396	13.9393	14.3053	13.6186	13.9737	14.4277	14.2224	14.3809	13.9979	14.199	14.0025	14.1681	13.6151	14.7019	14.4287	14.4561	13.8008	13.6115	13.8941	14.1539	14.2558	13.7077	14.0091	13.8811	14.5202	13.6347	13.5355	13.8306	13.6152	13.9753	13.8912	14.0178	13.8881	13.9769
O43852	O43852	CALU_HUMAN	CALU	9	Calumenin	12.2954	12.7378	12.4632	12.369	12.1827	12.118	12.2308	12.4572	12.3088	12.4916	12.5635	12.4117	12.4059	12.2207	11.9335	12.3884	12.3012	12.1908	12.381	12.4159	12.1035	12.2791	11.995	12.6343	12.0389	12.2979	12.3735	12.2226	12.3207	12.3137	12.0496	11.9145	12.0513	11.9542	12.3114	12.1791	12.1286	12.1921	11.9641	12.2639	11.8269	11.9063	11.7798	11.9985
Q14012	Q14012	KCC1A_HUMAN	CAMK1	2	Calcium/calmodulin-dependent protein kinase type 1	9.77746	9.68326	9.48689	9.65327	9.69541	10.0401	9.65812	10.0331	9.70663	8.71726	8.92115	8.98928	9.85125	9.54711	9.56543	9.44505	9.30052	9.58369	9.3524	9.65325	8.93994	9.91023	9.4396	9.58343	9.36452	9.75087	9.20882	10.044	NA	9.66607	9.54064	9.85671	9.06878	10.2103	9.49154	9.26694	9.1493	9.34942	9.32682	9.64852	9.262	9.79356	9.17406	8.92781
Q86VP6	Q86VP6	CAND1_HUMAN	CAND1	4	Cullin-associated NEDD8-dissociated protein 1	9.04451	9.48156	9.5714	8.97626	9.4613	NA	9.75655	9.44356	9.53853	8.90937	NA	9.45293	9.68043	NA	NA	NA	8.94455	9.57287	9.28868	9.23996	9.61685	9.18281	NA	9.38057	9.86056	9.11077	8.77525	NA	NA	9.39442	NA	9.59284	NA	9.05312	9.30082	9.74256	9.23277	9.89511	10.1212	NA	9.96956	10.0209	10.1689	9.73876
Q01518	P40123;Q01518	CAP1_HUMAN	CAP1	22	Adenylyl cyclase-associated protein 1	13.3767	13.1916	14.0672	13.1233	13.3609	13.3775	14.3944	14.1491	14.3747	12.0416	12.1722	13.3492	13.8187	12.7188	13.3262	13.4698	13.6688	14.0166	13.7644	13.9	12.9654	13.9272	12.7384	14.3434	13.8852	14.3441	12.6974	13.0183	13.0981	13.518	13.0302	13.1432	12.5625	13.5975	13.5713	13.7181	13.9752	13.8809	14.1366	13.8167	14.0968	14.1252	14.1267	13.946
P40121	P40121	CAPG_HUMAN	CAPG	15	Macrophage-capping protein	14.2124	14.3791	14.2493	13.9794	14.1269	14.1467	13.6756	13.6809	13.6232	13.8342	13.8595	13.9817	14.3518	13.9207	13.8634	13.4314	13.7047	13.6754	14.2835	14.0919	14.0615	14.2574	14.1007	13.733	13.5261	13.5225	14.0874	14.1604	14.1634	14.18	13.976	14.0142	13.6741	13.5823	13.4641	14.2976	14.3226	13.9971	14.2471	13.9957	14.1064	13.5758	13.4372	13.4024
P04632	P04632	CPNS1_HUMAN	CAPNS1	2	Calpain small subunit 1	9.99058	10.0982	10.1542	9.81876	10.3819	9.85008	9.99651	9.95544	10.1485	NA	NA	10.5457	9.94161	9.61575	NA	10.1525	NA	10.0557	9.80603	10.2392	10.0568	10.0927	NA	9.95782	10.1428	9.85386	10.1279	10.0067	9.73677	10.2548	9.77141	9.68239	10.1072	9.66593	10.2752	9.88382	10.205	10.0328	10.3241	9.60874	9.80371	9.99736	9.55162	10.0998
P52907	P52907	CAZA1_HUMAN	CAPZA1	7	F-actin-capping protein subunit alpha-1	12.996	13.05	12.9737	12.6959	12.9369	12.8213	13.0119	12.7663	13.0117	12.8059	12.2335	13.1595	12.8284	12.7981	12.8746	12.8614	12.8525	13.0878	12.8472	12.804	12.8952	12.8837	12.516	12.9916	12.8924	12.9859	12.5916	12.6812	12.9454	12.6177	12.7112	12.6884	12.7054	12.9863	12.8046	12.7134	12.8875	12.7201	12.9756	12.6916	12.6495	12.6257	12.9563	12.6804
P47755	P47755	CAZA2_HUMAN	CAPZA2	4	F-actin-capping protein subunit alpha-2	11.9454	12.2416	12.0598	11.5407	11.5099	10.9756	11.8091	11.6577	11.6227	11.3707	11.4698	11.8641	11.6748	11.528	10.9866	11.6665	11.5676	11.7892	11.8078	11.9188	11.7001	11.7686	11.3555	12.0291	11.5375	11.7719	11.7423	11.7732	11.9644	11.6557	11.5652	11.2912	11.6649	11.5566	11.4452	11.9409	12.1384	12.0033	12.1216	11.8708	11.6312	11.5384	11.9651	11.8293
P47756	P47756	CAPZB_HUMAN	CAPZB	12	F-actin-capping protein subunit beta	12.7811	12.9029	13.1024	12.7564	12.8098	12.9011	13.0989	12.9988	13.2245	12.3116	12.513	12.9546	13.0349	12.5512	13.0106	12.757	12.9638	13.0369	12.8995	13.0288	12.945	13.2199	12.7716	13.1346	12.9479	13.2157	12.706	12.9699	13.0058	12.9852	12.7144	12.6059	12.83	13.1056	12.9156	12.9964	13.0805	13.0149	13.2329	12.8518	13.1646	13.3882	13.1192	13.1664
P29466	P29466	CASP1_HUMAN	CASP1	3	Caspase-1	10.1836	9.91759	10.1965	10.1578	9.84836	9.29112	10.1534	10.4607	10.5327	9.7502	10.0775	9.82969	9.76227	10.2113	NA	10.0206	10.0472	9.76924	10.04	10.0571	10.4983	9.87069	9.5446	10.168	10.3489	10.4002	NA	9.9681	10.333	9.80082	9.70345	NA	NA	10.3709	9.76178	9.96288	10.3623	10.4244	9.92651	10.1693	10.1655	10.7767	10.4625	10.5378
P31944	P31944	CASPE_HUMAN	CASP14	8	Caspase-14	10.59	10.3097	10.6618	11.0622	10.6953	10.3275	10.4232	10.4304	9.71007	10.835	11.1011	10.8793	9.54914	11.7825	10.6814	10.2025	10.1339	9.9389	9.94358	10.2548	10.5044	10.2201	11.1522	9.49047	11.13	9.87563	10.9975	10.1355	10.4379	9.59862	10.3371	10.9741	10.4622	10.4825	10.6828	10.493	10.4785	10.569	11.169	10.4009	11.1958	10.0646	10.5534	10.3924
P42574	P42574	CASP3_HUMAN	CASP3	2	Caspase-3	9.72404	10.0895	9.85968	9.91317	10.2022	10.1409	9.77027	9.91741	9.95668	9.31315	10.4	9.46436	9.93639	NA	NA	9.77713	9.7737	10.1235	9.30977	9.50871	NA	9.72647	9.56844	9.45051	9.889	9.75673	10.3596	9.7633	10.1944	9.85048	NA	9.47031	10.2722	9.70243	10.2538	10.3685	9.63306	10.5457	10.4775	9.73737	10.4164	10.0208	10.7132	10.2513
P20810	P20810	ICAL_HUMAN	CAST	2	Calpastatin	10.2273	NA	10.0792	9.7872	9.57374	9.89882	9.67947	9.96075	10.0272	NA	NA	10.1252	10.2016	9.49863	NA	10.1993	NA	9.95934	9.91782	10.1425	10.2677	10.0947	9.44165	10.143	9.75378	9.52149	NA	10.4207	10.2777	10.286	NA	9.86396	10.2856	9.55834	NA	NA	10.0194	9.48946	9.6949	9.86826	9.75953	NA	9.91032	9.86007
P04040	P04040	CATA_HUMAN	CAT	11	Catalase	13.3208	12.7493	12.9579	13.1528	13.0089	12.7915	12.3875	12.9383	12.5293	13.1662	13.2634	13.3155	12.6985	13.4313	13.1622	12.8842	12.7576	12.3493	12.804	12.8797	12.7403	12.6151	13.2234	12.4549	12.595	12.2421	12.9034	12.7826	12.9375	12.8451	12.9155	12.9208	12.5957	12.7209	12.4245	12.5778	12.7783	12.7467	12.5641	12.9024	12.408	11.9818	12.1417	12.4969
P13500	P13500	CCL2_HUMAN	CCL2	1	C-C motif chemokine 2	NA	10.1333	9.90592	11.4277	11.3036	11.8599	10.7249	11.8431	11.0389	11.2004	11.2859	11.3456	12.3536	12.7054	12.3923	13.2469	12.6531	12.1637	12.256	12.9018	13.8454	13.5151	14.1365	13.7836	14.4151	13.4559	11.3229	11.1897	10.9885	12.2836	12.1262	12.8436	13.027	12.7971	12.8712	11.4087	11.1161	10.4678	11.2668	12.1204	11.6995	12.5992	12.344	12.2611
P78556	P78556	CCL20_HUMAN	CCL20	2	C-C motif chemokine 20	NA	NA	NA	NA	NA	NA	NA	NA	NA	13.201	12.8619	13.2225	13.7382	14.1026	14.4108	13.8782	13.3369	12.4369	NA	NA	NA	NA	NA	NA	NA	NA	NA	NA	NA	NA	NA	NA	NA	NA	NA	NA	NA	NA	NA	NA	NA	NA	NA	NA
P16619	P10147;P16619	CL3L1_HUMAN	CCL3L1	4	C-C motif chemokine 3-like 1	NA	9.05671	NA	9.70347	9.79531	9.59977	8.82904	9.51204	8.65051	14.5781	14.7091	14.8732	16.4014	16.7593	17.1331	17.5381	17.0742	15.4164	9.17415	9.55063	10.9694	11.702	11.1189	10.1404	10.8836	9.66564	13.1358	12.8868	13.3865	15.0661	15.3905	15.3134	16.4769	16.2541	15.5447	10.6735	11.9941	12.7813	14.5899	15.1507	14.2771	15.168	15.6241	14.5061
P80075	P80075	CCL8_HUMAN	CCL8	1	C-C motif chemokine 8	NA	NA	NA	NA	NA	NA	NA	NA	NA	NA	NA	NA	NA	NA	NA	NA	9.59543	NA	11.5045	11.9028	12.4237	11.9695	11.8992	13.0904	13.6696	12.7865	NA	NA	NA	NA	NA	NA	NA	10.487	NA	NA	NA	NA	NA	NA	NA	NA	NA	NA
P78371	P78371	TCPB_HUMAN	CCT2	7	T-complex protein 1 subunit beta	9.68101	NA	9.52441	9.41433	NA	9.23586	9.39528	9.76016	9.78204	8.93415	NA	NA	9.5333	9.35858	NA	NA	9.61474	9.54286	9.36725	9.50356	NA	9.31229	9.99635	9.57103	9.4548	9.32291	NA	NA	8.97679	9.91779	NA	9.94137	9.12	NA	9.22888	9.19342	9.79347	9.77738	9.63627	9.13699	8.74567	9.76004	9.82599	9.58318
P49368	P49368	TCPG_HUMAN	CCT3	5	T-complex protein 1 subunit gamma	9.68847	9.61702	9.96433	9.66066	9.82488	9.2401	9.785	9.50176	9.83349	8.94818	9.60431	9.24972	9.96464	10.1526	9.40241	9.50358	9.6028	9.68943	9.91237	9.61301	9.85309	9.5662	9.49245	9.62038	10.0149	9.36677	NA	NA	9.88879	9.69861	NA	8.81625	9.16798	9.9161	10.1589	9.72802	10.0702	9.86817	10.2494	9.99341	10.1459	10.006	10.4189	9.82703
P50991	P50991	TCPD_HUMAN	CCT4	2	T-complex protein 1 subunit delta	9.68657	9.50178	9.57157	9.60427	9.98824	9.86617	9.33091	9.70136	9.65179	9.3344	NA	NA	9.62684	NA	NA	NA	NA	9.56505	9.56982	NA	NA	9.6124	NA	9.97652	9.63576	NA	NA	NA	9.47698	10.0777	NA	NA	NA	NA	NA	9.7685	9.99549	10.0219	10.4821	10.1143	10.0121	9.77827	10.485	9.95903
P48643	P48643	TCPE_HUMAN	CCT5	4	T-complex protein 1 subunit epsilon	10.1264	NA	10.2358	9.64856	10.0174	10.0228	10.428	10.0769	10.2129	9.20568	NA	NA	10.6203	10.2183	10.2443	9.91816	10.2348	10.4574	10.1458	10.0759	NA	10.1404	10.0681	10.6272	10.6907	10.5516	10.0165	9.60118	9.60882	10.1134	NA	10.0413	9.81354	NA	9.51261	10.59	10.3207	10.5031	10.251	10.0211	10.4675	10.6144	10.859	10.7836
P40227	P40227	TCPZ_HUMAN	CCT6A	8	T-complex protein 1 subunit zeta	10.3818	9.8482	10.5271	10.2415	NA	10.2198	10.1807	10.7176	10.4219	10.4125	NA	10.4092	10.512	10.6399	11.2402	9.40297	10.9349	10.6583	10.5025	10.0349	10.6276	10.3346	10.538	10.2709	9.80198	10.0931	NA	10.1782	10.7257	10.1249	10.351	10.2057	NA	NA	10.7363	10.8198	10.6954	10.8307	10.4762	10.4855	10.4683	10.4246	10.9556	10.8119
Q99832	Q99832	TCPH_HUMAN	CCT7	7	T-complex protein 1 subunit eta	10.572	10.3875	10.8357	10.5587	10.8098	10.5127	10.6833	10.9262	10.8949	10.1454	NA	10.6743	10.989	10.6721	NA	10.2198	10.9295	10.7812	10.8977	10.5056	10.7511	10.3567	10.5689	10.8394	9.95356	10.093	10.6124	10.4151	10.6285	10.2961	10.1622	NA	10.3567	10.6081	9.93651	10.7323	11.1563	11.119	11.0951	10.9466	10.8259	11.2638	11.2714	10.8973
P50990	P50990	TCPQ_HUMAN	CCT8	16	T-complex protein 1 subunit theta	10.8858	10.6452	10.8443	10.8152	10.478	10.7586	10.7418	10.7474	10.8708	10.6115	NA	10.4572	10.8394	10.6873	10.7107	10.636	10.7748	11.0429	10.6506	10.7224	10.8796	10.3196	10.4675	10.5153	10.8765	10.6903	10.3511	10.0865	10.5624	10.6997	10.4595	10.2231	10.3936	10.9634	10.4921	10.9425	11.2418	10.9752	11.2243	10.9381	10.8938	11.2829	11.3985	11.2007
P08571	P08571	CD14_HUMAN	CD14	13	Monocyte differentiation antigen CD14	13.5921	14.2173	13.8785	14.4005	14.7254	14.4815	14.7614	14.9049	14.5956	14.3646	14.3396	14.4336	14.5777	14.7773	14.8976	15.568	15.4365	15.117	14.0147	14.096	14.6375	14.1395	14.8506	14.8968	15.3906	14.8866	14.1446	13.8954	14.3669	14.3635	14.4161	14.5916	15.7394	15.733	15.4702	14.3125	14.2331	14.3682	14.2506	14.7078	14.373	15.3014	15.6455	15.4139
Q86VB7	Q86VB7	C163A_HUMAN	CD163	37	Scavenger receptor cysteine-rich type 1 protein M130	12.1633	12.517	12.9077	12.9986	12.9778	13.0268	12.9707	13.1236	13.2019	15.372	15.4665	15.1048	15.4794	15.7907	15.8949	16.372	16.1045	15.86	12.9275	13.1081	13.5323	13.22	13.5481	13.3032	13.62	13.4891	15.0559	14.6512	14.9888	15.5009	15.2871	15.5917	16.5022	15.9941	16.25	13.0952	13.8689	14.3824	14.8304	15.3886	14.8016	15.3088	15.7349	15.8171
P16070	P16070	CD44_HUMAN	CD44	3	CD44 antigen	10.8345	11.5914	11.0913	11.6541	12.0483	11.8236	11.6079	11.3998	11.5784	11.693	11.9033	12.0151	11.8756	11.6006	11.9563	11.8086	12.1081	11.9433	11.1343	11.5074	12.0621	11.8242	11.8708	11.7269	12.1155	11.9891	11.9041	11.728	11.7747	11.8463	11.7572	12.042	12.0723	12.1276	12.344	10.706	10.451	11.0342	11.4437	11.7018	11.5595	11.3272	11.5976	11.7871
Q9NPY3	Q9NPY3	C1QR1_HUMAN	CD93	2	Complement component C1q receptor	NA	NA	NA	9.92366	9.7582	NA	9.55959	10.0081	9.95915	NA	10.4812	9.30622	9.8554	9.88265	9.88159	11.1705	11.0432	10.5102	NA	NA	NA	NA	10.3925	9.68965	10.3165	NA	NA	NA	NA	9.60646	9.47559	NA	11.4698	10.6821	11.1637	NA	9.19072	9.71471	9.80748	NA	10.2662	11.0307	11.0946	10.8646
Q16543	Q16543	CDC37_HUMAN	CDC37	2	Hsp90 co-chaperone Cdc37	NA	9.44819	9.86631	9.65242	NA	9.48291	10.1229	9.92794	10.159	NA	NA	NA	10.0306	NA	NA	9.80958	10.1839	9.78626	9.91994	10.174	9.84069	10.117	9.60001	9.79448	9.93372	9.72342	NA	NA	9.62886	9.95579	9.48469	9.31315	10.0845	NA	NA	10.0131	9.89231	9.94091	10.0246	10.2786	9.96146	10.2054	9.81776	9.92524
P60953	P60953	CDC42_HUMAN	CDC42	6	Cell division control protein 42 homolog	9.61469	10.0496	10.2333	10.1238	10.1675	10.0115	10.4148	10.1516	10.6125	9.11203	NA	9.75326	10.0043	10.1531	10.2224	9.88651	10.3531	10.2719	10.0251	10.2168	9.85982	10.285	9.81382	10.2344	10.2043	10.3409	10.0812	NA	9.51621	9.82947	10.2648	9.57964	9.90529	10.0915	10.275	10.5431	10.0962	10.4723	10.1556	9.98342	10.2243	10.0917	10.2339	10.3443
Q15517	Q15517	CDSN_HUMAN	CDSN	3	Corneodesmosin	13.0414	11.8969	11.534	12.6894	12.6026	11.5445	11.5481	12.3239	11.8765	13.3604	12.3458	12.9063	11.3055	12.8701	12.3207	12.419	11.9349	12.1526	11.7143	11.3862	11.7407	11.4114	12.4147	10.6143	11.9643	11.0548	12.9926	12.0566	12.2479	11.2973	11.8227	12.9953	12.2889	12.3473	11.9471	11.7349	11.6445	12.2587	11.8405	11.7167	11.478	10.8765	11.301	12.077
Q9UKY7	Q9UKY7	CDV3_HUMAN	CDV3	4	Protein CDV3 homolog	12.4722	12.3953	12.2927	11.9073	11.6575	12.1704	12.2734	12.1756	12.1035	12.0382	12.4129	12.3759	12.2981	11.827	11.8965	12.1804	12.4743	12.5629	12.2929	12.4009	12.4093	12.2928	11.8738	12.0951	12.5417	12.4003	12.5914	12.2371	12.496	12.0662	12.2267	11.8312	12.3514	12.3064	12.5344	12.2148	12.3914	12.1441	11.9556	11.7334	12.0574	12.218	12.2016	12.1408
Q9UHN6	Q9UHN6	CEIP2_HUMAN	CEMIP2	2	Cell surface hyaluronidase	NA	NA	NA	NA	NA	NA	NA	NA	NA	NA	NA	NA	NA	NA	NA	9.37518	NA	10.034	NA	NA	NA	NA	NA	NA	10.9593	NA	NA	NA	NA	9.94705	NA	NA	9.78024	NA	NA	10.0091	NA	9.81923	NA	NA	11.6438	11.0916	11.0209	10.7554
P00751	P00751	CFAB_HUMAN	CFB	7	Complement factor B	11.9064	11.8334	11.285	11.7012	12.0356	11.8294	11.1105	11.4312	11.1606	12.2487	12.6931	12.2026	11.5081	12.3175	12.4077	12.1751	11.7285	11.3369	11.4873	11.4388	11.9228	11.0374	11.894	10.9579	11.4523	11.3618	12.0023	11.9883	11.9485	11.8952	11.8276	11.7984	12.0209	11.9951	11.7927	12.0574	11.7475	11.7697	11.3464	11.9819	11.1539	10.934	11.8176	11.3308
P05156	P05156	CFAI_HUMAN	CFI	18	Complement factor I	12.1998	12.5941	12.4297	13.1168	13.196	13.2388	12.4254	12.5513	12.3617	13.6267	13.6653	13.2096	12.957	13.4447	13.578	13.3617	13.0871	12.8867	12.8966	12.7657	13.2717	12.6024	13.4534	12.6387	12.7345	12.7982	13.2391	13.0062	13.3347	12.903	13.1497	13.2874	13.3551	13.3276	13.1054	12.8181	12.0978	13.1469	12.6615	13.0117	12.572	12.529	13.106	12.6891
P23528	P23528;Q9Y281	COF1_HUMAN	CFL1	12	Cofilin-1	15.2215	15.0296	15.4935	15.344	14.9706	15.4261	15.7712	15.6834	15.7747	15.0768	15.116	15.1988	15.3999	15.18	15.0976	15.0291	15.2162	15.5145	15.3642	15.3201	15.2936	15.5256	15.1107	15.868	15.5196	15.5683	15.0871	15.0739	15.2187	15.3736	14.9764	15.0696	15.1921	15.326	15.1247	15.0521	15.2289	15.2487	15.3471	15.2581	15.0658	15.7376	15.4219	15.3588
Q9BWS9	Q9BWS9	CHID1_HUMAN	CHID1	2	Chitinase domain-containing protein 1	9.72505	10.0534	9.40109	10.137	9.74932	10.3949	10.0439	9.80372	9.29926	8.9489	NA	9.35276	9.94056	9.46978	9.65232	NA	9.93111	9.159	9.52755	9.34035	NA	9.84352	9.34264	9.98878	9.30777	9.93916	9.38007	10.6976	9.01998	9.55963	9.134	9.1289	9.74466	10.065	NA	8.9584	9.74687	9.53189	9.55997	NA	9.73473	9.42681	9.45008	9.58894
Q14011	Q14011	CIRBP_HUMAN	CIRBP	2	Cold-inducible RNA-binding protein	11.0249	10.8467	10.3449	9.95199	10.7374	10.2967	10.7028	10.51	10.9957	10.5942	NA	10.5477	10.8378	9.84196	10.2607	10.7391	10.6717	10.9364	10.9294	10.3738	9.67456	10.1878	9.759	10.9482	10.4638	10.8789	10.7243	10.1425	10.5203	10.7121	9.9037	9.57756	10.131	11.0797	10.1988	10.8056	10.8904	10.2818	10.8201	10.6065	10.3721	9.8206	10.5616	10.2011
Q9Y240	Q9Y240	CLC11_HUMAN	CLEC11A	6	C-type lectin domain family 11 member A	10.3893	10.3266	10.232	11.0979	11.2428	11.3233	10.8734	11.2916	10.7337	NA	11.6657	NA	10.9211	11.3099	11.3537	11.3612	11.3457	10.4779	9.9186	10.7118	11.1846	10.5568	11.5816	10.5787	10.9725	10.9044	10.3089	10.6233	10.5423	11.0484	11.0741	11.192	11.4749	11.7237	11.1292	10.1688	10.4668	10.4648	10.5844	11.2417	10.7472	11.0384	11.2846	11.1288
P05452	P05452	TETN_HUMAN	CLEC3B	3	Tetranectin	NA	10.8429	11.5565	12.2807	11.6567	12.7202	10.1795	11.1544	10.5245	11.5978	11.8557	12.2264	11.8195	12.4769	13.1926	11.627	11.5614	10.8047	11.2269	11.4659	12.1376	11.3672	12.3286	10.7354	11.1663	11.3139	11.1988	11.7001	12.0018	11.9204	12.0456	12.8471	11.1508	12.4418	11.5187	9.67631	10.4504	11.7496	11.7075	12.2196	12.1634	11.0221	11.2179	10.9402
O00299	O00299	CLIC1_HUMAN	CLIC1	13	Chloride intracellular channel protein 1	12.9226	13.0379	13.4888	13.6296	13.2201	13.4984	13.7809	13.6264	13.8446	13.0114	12.9618	13.4102	13.3807	13.442	13.5415	13.578	13.3781	13.4746	13.4057	13.3555	13.3349	13.7771	13.2302	13.9639	13.6168	13.7739	13.1241	12.8542	13.2619	13.336	13.3563	13.3296	12.9929	13.0902	13.343	13.2311	13.445	13.3185	13.4179	13.5049	13.7214	13.3482	13.6114	13.5118
Q9Y696	O15247;Q96NY7;Q9NZA1;Q9Y696	CLIC4_HUMAN	CLIC4	3	Chloride intracellular channel protein 4	8.80894	9.92259	9.38396	9.88673	9.70407	9.73143	10.2337	9.68088	9.84345	9.05782	9.54702	9.91759	9.38542	9.72051	9.36086	9.40573	9.83713	9.75303	9.29022	9.64831	9.74597	9.50148	10.1018	9.65033	10.0609	9.4308	9.55356	9.61959	9.47262	9.58101	9.05231	NA	10.12	10.1345	9.63618	9.56313	9.77475	9.07461	9.9009	9.51557	9.86905	9.70514	9.68646	9.75004
O75503	O75503	CLN5_HUMAN	CLN5	2	Ceroid-lipofuscinosis neuronal protein 5	9.73987	10.1249	9.43963	9.59236	9.1563	9.61136	9.55924	9.79382	9.48339	NA	9.62493	9.26321	9.43484	NA	9.63185	NA	9.32795	9.47302	10.0041	9.48128	9.38666	9.44833	9.22449	9.66326	9.03046	NA	NA	9.51732	9.30338	9.738	9.56256	9.90129	9.73741	9.4901	NA	9.9634	9.4755	9.72336	9.27402	9.89896	9.79121	9.44438	9.17529	9.72
P09496	P09496	CLCA_HUMAN	CLTA	5	Clathrin light chain A	13.0491	13.1448	13.2017	12.8219	12.7495	12.6401	13.2929	12.6685	13.2092	12.7296	12.6896	13.1264	13.247	12.3972	12.7309	12.8305	13.06	13.2236	13.2621	13.1194	13.0496	13.1219	12.3552	13.3687	13.3717	13.3332	12.6888	12.7933	13.0875	12.8634	12.8674	12.5472	12.9851	12.8937	13.0704	13.3298	13.6666	13.525	13.6273	12.9592	13.4181	13.6404	13.5799	13.581
P09497	P09497	CLCB_HUMAN	CLTB	2	Clathrin light chain B	10.3133	10.2591	10.5322	10.0845	10.5811	10.5184	10.4363	10.5128	10.9218	10.3931	10.2353	10.7017	10.8167	NA	10.3563	10.3959	10.2558	10.4063	10.6428	10.9092	10.4052	10.6975	10.3745	10.5177	10.3772	10.6989	10.5436	10.0174	10.641	10.9302	10.4854	10.2024	10.2434	10.3116	10.7605	9.77169	10.3122	10.641	10.5976	10.0263	10.6099	10.3434	10.3132	10.5671
Q00610	P53675;Q00610	CLH1_HUMAN	CLTC	67	Clathrin heavy chain 1	13.1233	13.1602	13.3884	13.1341	13.2384	13.1949	13.5963	13.3848	13.6598	12.6658	12.5585	12.9164	13.3501	12.8221	13.0419	13.0611	13.2976	13.5053	13.398	13.2225	13.2862	13.2718	12.994	13.581	13.24	13.5526	13.016	12.9638	13.3001	13.1113	12.965	13.0709	13.0014	13.178	13.3486	13.2247	13.3068	13.5243	13.3101	13.2287	13.3182	13.4596	13.4157	13.4612
P30085	P30085	KCY_HUMAN	CMPK1	4	UMP-CMP kinase	11.2928	11.462	11.1613	10.9991	10.8869	11.3274	11.344	10.9494	10.9265	11.1781	11.5038	11.6157	11.3149	11.5107	11.1774	10.8652	10.7218	11.2804	11.4422	11.2286	11.1738	11.3133	11.0508	11.2848	10.9694	10.9843	11.0682	11.2496	11.3831	10.9765	11.3641	11.2694	10.7698	11.3082	10.9984	11.2961	11.6365	11.0403	11.0745	10.5977	11.5565	11.0883	11.1657	11.1474
Q96KP4	Q96KP4	CNDP2_HUMAN	CNDP2	25	Cytosolic non-specific dipeptidase	13.9853	14.1476	14.1283	13.7637	13.735	14.0394	13.8807	13.9683	13.9925	13.9626	13.7387	13.9336	14.1456	13.9285	13.7127	13.6538	13.8325	14.1728	14.2115	14.0514	13.9838	14.0731	14.1061	14.0651	13.9903	13.9168	14.0669	13.9231	14.1815	13.9482	14.2903	13.934	14.0584	13.8155	13.865	13.9654	14.1163	13.7767	13.9556	14.0946	13.7266	13.6382	13.7613	13.9553
P02452	P02452	CO1A1_HUMAN	COL1A1	6	Collagen alpha-1(I) chain	10.3654	10.483	10.7947	10.8491	NA	10.2728	10.0094	10.2697	9.94229	11.0817	11.7156	10.0331	10.348	11.0342	11.9212	11.032	10.5579	9.6701	10.2293	10.3537	10.3296	9.83882	11.0361	9.78332	10.738	10.2057	10.804	10.4959	11.2175	NA	9.98153	10.7869	11.0927	9.98738	10.3093	10.1928	10.6198	10.6036	10.1334	10.704	9.86317	10.0136	10.0187	10.3216
P08123	P08123	CO1A2_HUMAN	COL1A2	5	Collagen alpha-2(I) chain	9.54743	9.78325	9.75737	10.0771	NA	9.73054	NA	8.57118	9.04103	10.179	9.93062	NA	9.31206	NA	9.58293	10.0907	NA	9.40313	9.59502	9.35058	NA	NA	NA	9.07314	9.67795	NA	NA	NA	10.0146	9.50928	NA	9.76018	NA	9.7954	NA	8.78459	8.96372	NA	NA	NA	NA	NA	10.0031	8.98309
P02461	P02461	CO3A1_HUMAN	COL3A1	3	Collagen alpha-1(III) chain	NA	NA	9.65866	10.2049	NA	10.0298	8.80776	9.33558	9.21374	10.1088	9.79789	9.6734	9.98793	9.3842	10.7452	9.21295	NA	9.37535	NA	9.43425	NA	9.07023	10.0416	9.261	9.75845	9.80439	9.68408	10.0732	10.1836	9.60144	10.2171	10.4347	10.0337	10.0972	9.14554	9.8435	9.30265	9.58689	9.25951	NA	9.94932	9.17148	9.73847	9.73844
P12109	P12109	CO6A1_HUMAN	COL6A1	3	Collagen alpha-1(VI) chain	NA	10.5664	10.5151	11.1317	10.316	10.8841	NA	10.9502	9.89572	NA	NA	NA	10.3755	10.4455	11.5312	10.1879	10.3038	NA	NA	10.0135	10.3013	10.3438	11.0765	NA	9.54736	NA	NA	9.95839	10.6286	10.924	10.3184	10.8529	NA	10.8211	NA	10.3894	10.4766	10.5327	NA	10.1129	9.84931	NA	10.7342	10.1015
Q8NBJ5	Q8NBJ5	GT251_HUMAN	COLGALT1	6	Procollagen galactosyltransferase 1	11.7977	12.1442	12.0563	12.2221	11.9158	12.0992	11.664	12.1753	11.9414	12.2573	12.0367	12.5313	12.3786	12.0107	12.5931	12.0688	12.067	11.8274	12.2126	11.9297	11.7354	12.2554	11.7103	12.0612	11.7075	11.8904	12.0431	12.1928	12.2215	12.2402	12.0009	12.1571	11.601	12.0381	12.0897	12.1891	12.1937	12.2057	11.9928	12.3937	12.0545	11.9554	11.6706	11.9818
P53621	P53621	COPA_HUMAN	COPA	4	Coatomer subunit alpha	NA	9.40444	9.76917	NA	NA	NA	9.0534	9.30907	9.03472	NA	NA	NA	9.3391	9.29367	NA	NA	9.09214	9.244	8.7917	9.6206	9.30035	9.30577	9.78909	9.92856	9.15817	9.21304	NA	NA	9.53301	8.88946	NA	8.90888	NA	NA	NA	9.96947	9.57865	10.0144	9.98439	9.7602	9.70547	10.2211	10.3195	9.70507
P53618	P53618	COPB_HUMAN	COPB1	3	Coatomer subunit beta	9.49094	9.48183	9.6695	9.07503	9.75278	NA	9.51534	9.63282	9.32964	NA	NA	NA	9.41817	8.52752	NA	9.22385	NA	9.06399	NA	9.20963	NA	9.10689	8.80327	9.13422	NA	9.37978	9.06639	9.6542	9.48626	9.47259	9.01235	9.41557	NA	NA	8.98825	9.3532	9.50717	9.08707	9.23663	9.53497	9.92965	9.46427	9.65763	9.34975
P35606	P35606	COPB2_HUMAN	COPB2	3	Coatomer subunit beta'	NA	9.65086	9.76194	9.79612	10.4501	9.45134	9.10812	9.50181	9.73215	NA	NA	9.39925	10.0832	NA	8.98751	NA	NA	10.0005	9.58604	9.42909	9.3068	9.6082	9.45676	9.56748	9.51557	9.44189	NA	NA	9.70746	9.32248	NA	NA	NA	10.0014	NA	10.0596	9.64233	9.7778	10.1308	NA	9.92346	10.0519	9.65422	NA
Q9Y678	Q9Y678	COPG1_HUMAN	COPG1	2	Coatomer subunit gamma-1	NA	8.63954	9.46235	NA	NA	NA	9.43013	NA	9.09397	NA	NA	NA	9.13287	NA	NA	NA	9.19764	9.27687	9.22296	9.09116	9.01519	9.04795	NA	9.14032	NA	9.19671	NA	NA	NA	9.07486	NA	NA	8.8101	NA	NA	8.93194	9.09318	9.47337	9.08414	8.48871	9.38974	9.39379	9.23796	NA
P31146	P31146	COR1A_HUMAN	CORO1A	17	Coronin-1A	13.7937	13.8659	14.3767	14.1847	14.1596	14.2854	14.7398	14.6522	14.757	13.7012	13.9457	14.0851	14.5162	14.0016	14.2966	13.986	14.465	14.6899	14.2206	14.2101	14.2161	14.6055	13.9357	14.8341	14.3497	14.6976	13.8197	13.8428	14.0845	14.4942	14.1717	13.9565	14.181	14.2679	14.4846	13.9734	14.2226	14.1935	14.4725	14.4276	14.3315	14.7776	14.6874	14.4669
Q9BR76	Q9BR76	COR1B_HUMAN	CORO1B	12	Coronin-1B	13.0463	12.6541	12.9892	12.5454	12.7683	12.9702	13.3977	13.2956	13.3553	12.7415	12.6023	12.8461	13.0502	12.1241	12.3119	12.6392	12.8913	13.3395	13.1615	12.9827	12.7628	12.9808	12.9193	13.256	13.0244	13.3669	12.3958	12.3934	12.89	13.0617	12.5992	12.4055	12.6343	12.8459	13.2827	13.3681	13.2678	13.3377	13.323	12.8257	13.2459	13.5172	13.3084	13.3629
Q9ULV4	Q9ULV4	COR1C_HUMAN	CORO1C	10	Coronin-1C	10.6281	10.7068	11.2125	10.3548	10.9817	10.8903	11.2841	11.1439	11.2045	10.4889	10.328	11.2866	11.2706	10.3186	10.7001	10.3305	10.7285	11.2261	11.1388	11.249	10.8164	11.4183	10.0972	11.3883	11.3001	11.0214	10.2138	10.3428	10.9074	10.9254	10.5324	10.6015	10.3455	11.2917	10.5982	11.8608	11.4448	11.7077	11.6124	11.3463	11.6814	11.2816	11.6042	11.3276
P57737	P57737	CORO7_HUMAN	CORO7	3	Coronin-7	10.1102	10.2713	10.1649	9.92436	10.151	10.3073	10.5668	10.7816	10.6886	NA	NA	10.0463	10.2437	10.4647	10.5069	10.0605	10.8965	10.3544	10.0401	10.3084	NA	10.7698	10.5929	10.8267	9.9857	10.6271	10.5136	9.64503	NA	10.2101	10.5667	10.0407	NA	10.5493	11.2244	9.96436	9.96254	10.0542	10.2165	10.7425	10.5151	10.0807	10.3085	10.2088
Q14019	Q14019	COTL1_HUMAN	COTL1	8	Coactosin-like protein	14.4068	14.3073	14.2541	14.2444	14.0748	14.3868	14.382	14.4792	14.5625	14.2196	14.139	14.1045	14.4246	14.3066	14.0354	14.3787	14.5599	14.5281	14.3628	14.2404	14.3905	14.4951	14.4124	14.5795	14.3837	14.5102	14.303	14.1566	14.3854	14.5523	14.4325	14.3348	14.4894	13.8902	14.5075	14.2682	14.3738	14.1526	14.2363	14.2619	14.2315	14.0748	14.2379	14.3779
P10606	P10606	COX5B_HUMAN	COX5B	2	Cytochrome c oxidase subunit 5B, mitochondrial	10.4331	10.2165	10.1249	10.1988	10.673	10.3006	10.2198	10.5668	10.855	9.27727	10.301	10.1848	10.0436	10.2969	10.4439	9.7892	10.441	10.4937	9.71838	10.4919	9.81737	10.4405	10.6383	10.6278	10.0058	10.404	10.1465	10.1956	10.2805	10.7108	9.806	10.2618	10.0049	10.1085	10.6728	9.77694	9.57074	9.73529	9.55561	9.92263	10.0334	10.2882	9.49015	10.2555
P14854	P14854	CX6B1_HUMAN	COX6B1	2	Cytochrome c oxidase subunit 6B1	NA	9.70016	9.47164	9.61186	9.94688	9.92024	9.85745	9.72208	9.87486	9.73671	NA	NA	9.68655	9.72001	NA	10.3192	9.93361	9.81615	9.61172	9.30931	NA	9.62621	9.21994	9.58282	9.77084	9.71196	9.79614	9.81318	9.45879	9.81149	9.44244	9.40257	9.11601	9.2796	9.78325	NA	9.29792	9.27408	9.1142	9.4426	9.2168	8.65323	9.10185	9.32306
P00450	P00450	CERU_HUMAN	CP	5	Ceruloplasmin	NA	NA	NA	9.60759	NA	9.1	NA	NA	NA	NA	NA	NA	NA	NA	NA	NA	NA	NA	NA	NA	NA	NA	9.93209	NA	NA	NA	NA	NA	NA	NA	NA	9.61194	NA	NA	NA	10.9157	11.1437	11.1785	10.9412	10.9778	11.1071	10.4365	11.2054	10.9003
Q96IY4	Q96IY4	CBPB2_HUMAN	CPB2	4	Carboxypeptidase B2	10.3767	10.8335	10.175	10.9905	11.376	10.8459	10.0616	9.51625	10.0947	11.3969	11.8753	10.9411	10.4595	11.1278	11.3769	10.6397	10.6071	10.4166	10.2953	10.8093	10.9461	10.169	11.0891	10.514	10.7134	10.7758	10.7377	10.8697	11.062	10.5245	10.6782	10.9004	11.1992	11.2898	10.9256	10.9018	10.5775	10.6708	10.4855	11.0054	10.3152	9.98385	10.5572	9.9546
P36551	P36551	HEM6_HUMAN	CPOX	2	Oxygen-dependent coproporphyrinogen-III oxidase, mitochondrial	9.84617	10.0675	9.99162	9.45177	9.21968	9.58641	9.57181	9.98977	9.26593	NA	NA	NA	9.47854	NA	NA	9.09672	9.77943	9.50215	NA	9.95886	9.48882	9.56325	NA	10.147	9.48806	9.7419	9.40727	9.64231	9.28858	9.22552	NA	9.55328	9.77851	9.5753	9.27768	8.90015	9.24548	9.47573	9.1803	9.10021	9.23848	9.39906	9.57095	9.48887
Q9BRF8	Q9BRF8	CPPED_HUMAN	CPPED1	5	Serine/threonine-protein phosphatase CPPED1	11.0069	10.6432	10.6461	10.6903	10.8397	10.6781	10.8628	10.9246	10.9373	10.6598	10.5792	10.653	10.7485	10.5543	10.2733	10.0432	10.4644	10.9726	10.7575	10.7668	10.8596	10.5866	10.146	11.0343	10.988	10.7945	10.8934	10.8468	10.591	10.3698	10.3916	10.7624	11.0697	10.3099	10.7289	11.0901	11.1763	10.7821	10.5229	10.7524	10.9087	11.1957	11.2198	11.0894
Q9Y646	Q9Y646	CBPQ_HUMAN	CPQ	3	Carboxypeptidase Q	10.6968	10.379	10.5833	10.603	10.3307	10.3577	10.6067	10.3238	10.1863	10.9514	10.4167	10.5539	10.4783	10.6392	NA	10.3907	10.5677	10.2334	10.5722	10.6907	11.1091	10.3229	10.8795	10.5658	10.4434	10.5889	10.9834	10.0698	10.8136	10.466	10.8492	10.661	NA	10.5483	10.6655	10.9725	10.454	10.4154	10.6032	10.6923	10.5903	10.1495	10.3612	10.5011
Q9H3G5	Q9H3G5	CPVL_HUMAN	CPVL	12	Probable serine carboxypeptidase CPVL	12.4648	12.4796	12.7309	12.9638	13.1843	13.046	12.7654	12.9215	12.7528	12.1833	12.2953	12.5951	12.9211	12.7605	13.0485	12.6301	12.3479	12.647	12.5062	12.6146	13.1188	12.7732	12.9588	13.0869	12.9312	12.9443	12.3521	12.1581	12.4528	12.9975	12.7627	13.1536	12.9408	13.2621	13.0696	13.0294	12.8979	12.9868	13.0788	13.347	13.2766	13.1344	13.3288	13.3089
P46108	P46108	CRK_HUMAN	CRK	4	Adapter molecule crk	10.5409	10.578	10.3671	10.5299	9.59164	10.1984	9.92676	10.2205	10.5183	10.3797	10.1515	10.7628	10.3263	9.83504	10.013	10.0861	10.2924	10.1874	10.3681	10.451	10.3367	10.6967	10.7339	10.3521	9.9799	10.5381	10.5748	10.6117	10.5112	9.75709	10.1709	10.0575	10.3329	10.3231	10.5995	9.80144	10.2434	10.2486	9.8049	10.2943	10.1784	9.85517	9.60867	9.83592
P46109	P46109	CRKL_HUMAN	CRKL	3	Crk-like protein	10.328	10.5726	10.6627	10.1788	10.5066	10.1506	10.2562	10.6769	10.4288	10.5913	10.5741	10.5966	10.8923	10.3484	10.5229	10.6114	10.2018	10.4165	10.6143	10.5627	10.3036	10.6919	10.0062	10.5422	10.49	10.3965	10.5037	10.6381	10.2743	10.3115	10.5718	10.5597	10.5871	10.4344	10.1609	10.069	10.6104	10.1111	10.3694	10.3539	10.0727	10.1193	10.0066	10.156
P53674	P53674	CRBB1_HUMAN	CRYBB1	5	Beta-crystallin B1	10.668	10.7285	10.3271	10.3328	10.8378	10.2191	10.856	10.5786	10.6072	10.6093	11.0988	10.8301	10.6	10.1623	10.6263	10.6906	10.8071	10.9664	10.732	10.6924	10.7178	10.4654	10.7088	10.7315	11.059	11.0088	10.7911	10.8471	10.7503	10.3134	10.9868	10.4344	10.7636	10.6422	11.0092	10.6557	10.6474	10.8282	10.7313	10.6012	10.4903	10.6409	10.6015	10.8911
Q9Y2S2	Q9Y2S2	CRYL1_HUMAN	CRYL1	5	Lambda-crystallin homolog	10.9845	10.677	10.9288	10.6087	10.1909	10.3894	10.4422	10.4475	10.6625	10.0349	10.4721	10.9099	10.5004	10.5417	10.5995	10.7459	10.3394	10.3446	10.6628	11.0557	10.4717	10.6269	10.5934	10.7007	10.4498	10.6988	10.7421	10.7926	10.9368	10.6831	10.8032	10.7562	10.8533	10.1076	10.5709	11.0046	11.2138	11.0147	10.9333	10.3711	10.9293	10.9617	11.1087	10.8651
Q08257	Q08257	QOR_HUMAN	CRYZ	6	Quinone oxidoreductase	10.5039	10.2233	10.5237	9.83908	9.7694	9.96931	9.57642	9.72337	9.47099	10.4229	10.3737	10.2184	9.973	9.74753	NA	10.1485	9.83336	9.48159	10.2251	10.5025	9.73741	9.89062	9.78201	9.66592	9.84359	9.57216	10.3634	10.1476	10.3896	9.61468	9.26632	10.0581	9.90814	9.13925	10.3644	10.2917	10.2676	10.2949	9.56373	9.75935	9.47162	9.63293	9.69288	9.67835
O75390	O75390	CISY_HUMAN	CS	11	Citrate synthase, mitochondrial	12.4198	12.4171	12.4986	12.6118	12.4616	12.6077	12.5356	12.6134	12.6523	11.8368	12.0513	12.3346	12.3439	12.3947	12.2433	12.3572	12.3489	12.3181	12.4112	12.535	12.0915	12.7807	12.0107	12.83	12.4635	12.6356	11.8843	12.1583	12.1103	12.4461	12.7095	12.3816	11.7878	12.1166	12.6754	12.3276	12.0587	12.2417	12.089	12.4328	12.3693	12.0599	12.0854	12.1745
P55060	P55060	XPO2_HUMAN	CSE1L	5	Exportin-2	10.8561	11.7778	10.0134	10.8538	10.819	11.3062	11.2341	11.1956	10.9221	11.3537	11.2856	12.1348	11.0135	10.8073	NA	11.6954	10.9776	11.0732	10.6023	10.5087	11.206	10.4536	10.6956	10.4489	10.4314	10.5756	10.3714	10.3863	NA	10.9138	9.95282	NA	9.65285	10.7212	NA	11.1025	10.8835	10.8101	11.3051	11.2464	11.265	11.3173	11.1199	10.763
P09603	P09603	CSF1_HUMAN	CSF1	13	Macrophage colony-stimulating factor 1	17.9361	18.2473	17.6005	18.2438	18.6674	18.6175	18.0127	18.2806	17.9016	18.8806	18.9245	18.5214	18.1049	19.0147	18.9923	18.772	18.6731	18.3601	18.1573	18.278	18.6669	18.1283	18.9812	18.1007	18.2239	18.3006	18.524	18.1428	18.397	18.2154	18.6916	18.8308	18.997	18.9128	18.735	17.9309	17.8316	18.4268	17.7142	18.4886	17.9261	17.8103	18.4236	18.2784
P07333	P07333	CSF1R_HUMAN	CSF1R	11	Macrophage colony-stimulating factor 1 receptor	9.70684	10.7724	10.6993	10.1604	9.79986	NA	10.5722	10.4633	10.3454	12.4387	12.6167	12.1684	11.9964	12.6028	12.6039	13.1751	12.8858	12.4276	11.0237	10.9621	10.9867	10.7476	11.1656	10.6575	11.6012	11.2307	11.8362	11.8061	11.9325	12.1323	12.0696	12.5007	13.3958	12.9511	12.8997	12.0242	11.6587	11.8283	11.722	12.4134	11.8875	12.651	12.9302	12.771
P41240	P41240	CSK_HUMAN	CSK	5	Tyrosine-protein kinase CSK	10.3429	10.394	10.7648	10.8755	10.9449	10.7983	11.2514	10.6984	11.0274	NA	10.3259	10.0357	10.7908	10.6315	10.8011	10.5778	10.6887	10.5926	10.619	10.5346	10.811	11.163	10.6604	11.0773	10.7435	10.944	10.2881	10.2612	10.0448	10.4358	10.7272	10.6111	10.446	10.3645	10.5624	10.6448	10.9496	10.9442	10.9351	11.1751	11.0732	10.9538	10.7249	10.8354
P21291	P21291	CSRP1_HUMAN	CSRP1	3	Cysteine and glycine-rich protein 1	10.2045	10.129	10.4327	10.3166	10.251	10.8415	10.5043	10.6124	10.9483	NA	NA	10.242	10.8873	10.7187	9.987	10.5697	10.7153	10.7136	10.817	10.5822	10.5565	10.9177	10.4727	10.5679	10.6798	10.2549	10.5347	10.2108	10.5169	10.6907	10.6198	10.2951	10.2592	10.4943	10.9811	10.1921	10.7726	10.6567	11.0911	10.9228	10.8722	10.545	10.909	10.2093
P01034	P01034	CYTC_HUMAN	CST3	8	Cystatin-C	13.7092	14.3887	13.9886	15.2834	15.421	15.4643	15.1756	15.8319	15.3228	14.6756	14.8724	14.3784	15.1664	15.6362	15.4322	16.0642	15.5977	15.381	14.2061	14.3437	15.4122	14.7349	15.7921	15.4723	15.4783	15.4784	14.4255	14.6519	14.3437	15.2789	15.0908	15.6306	16.5135	15.6246	15.8924	13.7935	13.6166	13.6281	14.3124	15.1608	14.4296	15.0167	15.4885	15.2377
P01040	P01040	CYTA_HUMAN	CSTA	6	Cystatin-A	12.7752	13.9643	12.5961	13.6662	12.9699	12.0403	11.961	11.828	11.6827	13.6656	13.3906	13.4228	11.7321	13.711	12.9528	12.2996	12.0542	11.8726	12.1103	11.8754	12.0654	12.2694	12.9093	11.0008	12.3466	11.5831	13.6575	12.8733	12.4878	11.7172	12.8737	12.6628	12.6854	12.1224	11.6265	11.8467	11.9134	11.9627	12.6582	12.1628	12.2748	11.7952	11.9426	11.882
P04080	P04080	CYTB_HUMAN	CSTB	7	Cystatin-B	14.2644	14.3609	13.985	13.4453	13.6484	13.7134	13.7261	13.4167	13.7139	14.5633	13.9928	14.3057	13.8407	13.3455	13.4134	13.7865	13.6586	13.7354	14.3508	14.1764	13.6783	13.7174	13.8017	13.6688	13.9345	13.5483	14.2735	13.7736	14.4613	13.6074	13.7537	13.7384	13.6665	13.6889	13.7949	14.4212	14.2442	13.961	13.5896	13.5173	14.0084	13.414	13.3271	13.5342
Q01459	Q01459	DIAC_HUMAN	CTBS	3	Di-N-acetylchitobiase	11.7351	11.7838	12.259	11.9978	11.6355	12.2525	11.7022	12.1916	11.6842	12.3235	12.1987	12.1067	11.7566	12.0701	12.037	11.9731	11.7461	11.6504	11.8028	12.0232	11.9538	11.7961	NA	11.9352	11.9925	11.8758	11.7114	12.483	11.5721	11.9685	11.9514	12.0877	12.3575	12.1281	11.9701	11.4323	12.0739	11.9596	11.7099	12.322	11.8971	11.8162	11.9664	11.9729
P10619	P10619	PPGB_HUMAN	CTSA	8	Lysosomal protective protein	11.5424	11.8091	12.1406	11.9118	12.0228	11.857	12.0801	11.8084	11.95	11.8305	11.9708	11.788	11.7267	11.8465	11.7665	11.9183	11.7521	11.9223	11.9809	11.9029	11.7766	11.8446	11.7569	11.8955	11.6308	11.8808	11.8678	12.0936	12.101	11.8606	11.8288	11.8769	11.9319	11.4115	11.8713	11.8412	11.8655	11.8573	11.8442	12.1687	12.1449	11.6442	11.8529	11.8338
P07858	P07858	CATB_HUMAN	CTSB	13	Cathepsin B	15.0325	15.5383	15.8208	15.8904	15.4979	15.5712	15.5394	15.7168	15.7437	15.2339	15.4484	15.4572	15.4152	15.2943	15.5585	15.3819	15.3751	15.3409	15.6223	15.9249	15.827	15.5378	15.4821	15.6246	16.1851	15.7563	15.3422	15.3046	15.5607	15.472	15.435	15.3953	15.4369	15.2528	15.8492	15.9146	15.8153	15.9027	15.4062	16.0725	16.0514	15.5523	15.7636	16.0613
P53634	P53634	CATC_HUMAN	CTSC	11	Dipeptidyl peptidase 1	13.4393	14.0562	14.109	13.714	13.7773	13.7564	13.9875	13.945	13.9386	14.0227	14.0295	14.2577	13.484	13.6676	13.5597	14.0405	13.8677	13.9432	14.0625	14.0897	13.6627	13.7873	13.774	14.0554	14.1982	14.0619	13.8725	13.929	13.9974	13.7684	13.7987	13.5811	13.9744	13.7004	14.1318	13.2702	13.9003	14.068	13.5722	13.9938	13.7029	13.8605	14.066	14.0331
P07339	P07339	CATD_HUMAN	CTSD	21	Cathepsin D	16.3568	16.5068	16.6199	16.4552	16.2663	16.3151	16.2679	16.4275	16.4455	16.1418	16.4126	16.5743	16.32	16.317	16.4781	16.0767	16.0045	16.1937	16.5969	16.7318	16.3127	16.58	16.1283	16.4097	16.4038	16.3024	16.3017	16.1627	16.276	16.3593	16.4061	16.3505	16.1443	15.9866	16.4484	16.4296	16.4658	16.5387	16.1098	16.8792	16.5504	16.0439	16.3431	16.3286
P09668	P09668	CATH_HUMAN	CTSH	3	Pro-cathepsin H	11.9513	12.3485	11.9859	10.4677	11.253	10.8439	10.9535	10.552	10.753	12.2579	12.2951	12.343	11.2723	11.1677	11.5421	11.3564	10.9136	10.7187	11.9398	12.1505	10.9156	11.3209	10.6087	10.3138	10.7363	10.7038	12.0343	12.3196	12.1409	11.1703	11.1157	11.0804	10.3761	10.9511	10.741	12.0752	11.9545	11.8661	11.4611	11.5837	11.3843	10.6672	10.7726	10.7347
P07711	P07711	CATL1_HUMAN	CTSL	3	Procathepsin L	10.7215	10.9806	11.0045	10.7354	11.0613	10.7831	10.7101	10.969	10.9467	11.4554	11.4704	11.6357	11.0575	11.3766	12.0371	11.3192	11.0842	10.6623	10.8531	11.0622	11.2692	10.7932	10.6876	11.3051	11.8994	10.7562	10.969	10.4861	11.2377	11.1557	11.4801	10.9026	11.433	11.1232	11.2578	10.3395	10.989	10.3031	11.0627	11.3545	10.2979	9.99217	10.8696	11.1688
P25774	P25774	CATS_HUMAN	CTSS	10	Cathepsin S	12.7843	13.0024	12.8346	13.0298	13.06	12.9101	12.6866	12.8541	12.9209	12.8966	12.9363	12.8946	13.1192	12.8715	13.0644	12.8414	12.9954	12.8325	12.8829	12.9046	12.9533	12.9266	12.7627	12.7344	12.8636	12.9595	12.7288	13.0618	12.8744	13.0348	13.2735	12.8995	12.9506	12.7342	13.1156	13.0045	12.9568	12.7622	12.9665	13.392	13.0156	12.9296	12.9854	13.1178
Q9UBR2	Q9UBR2	CATZ_HUMAN	CTSZ	9	Cathepsin Z	13.5232	13.6476	13.8139	13.6159	13.595	13.6482	13.2261	13.2406	13.2356	13.3052	13.5703	13.5021	13.5659	13.3992	13.0996	13.3394	13.2057	13.2086	13.5004	13.4814	13.3378	13.6933	13.3279	13.3539	13.2252	13.2433	13.4307	13.234	13.2859	13.5015	13.5019	13.0529	13.1252	12.9603	13.2932	13.3534	13.2211	13.6942	13.7365	14.1099	14.0282	13.0418	13.1958	13.259
P09341	P09341;P19875;P19876	GROA_HUMAN	CXCL1	5	Growth-regulated alpha protein	10.2133	NA	9.37252	NA	9.65502	NA	9.65353	10.3093	8.98881	15.5009	15.7769	15.6236	16.4162	15.9948	16.6713	17.6253	17.3266	16.6267	9.86702	11.0451	10.993	11.0559	10.7135	11.8474	12.2883	11.4914	14.8058	15.0085	15.2221	16.1849	15.331	15.5691	17.1072	16.6788	16.5953	13.2374	13.5991	14.5687	15.2644	15.5788	15.145	16.1533	16.3609	15.6674
P02778	P02778	CXL10_HUMAN	CXCL10	2	C-X-C motif chemokine 10	NA	NA	NA	NA	NA	NA	NA	NA	NA	NA	NA	NA	NA	NA	NA	NA	NA	NA	NA	10.0318	10.3675	11.6129	10.9573	12.7852	13.1103	11.9473	NA	NA	NA	NA	NA	NA	NA	NA	NA	NA	NA	NA	NA	NA	NA	NA	NA	NA
P19875	P19875	CXCL2_HUMAN	CXCL2	1	C-X-C motif chemokine 2	NA	NA	NA	NA	NA	NA	NA	NA	NA	11.3347	12.2144	12.4752	13.4056	12.6724	13.0284	14.5181	14.1632	13.3428	NA	NA	NA	NA	NA	NA	NA	NA	11.3917	11.7216	12.074	12.8396	12.2505	12.0179	13.8911	13.5532	13.2588	NA	11.0028	12.0431	12.3015	12.767	12.355	13.8258	13.9847	12.977
P19876	P19876	CXCL3_HUMAN	CXCL3	3	C-X-C motif chemokine 3	NA	NA	NA	NA	NA	NA	NA	NA	NA	12.3162	12.8276	12.8196	13.8211	12.9142	13.5771	14.291	14.1619	13.8336	NA	NA	NA	NA	NA	9.72653	NA	NA	12.1326	12.4219	12.5224	13.2788	12.4135	12.3306	13.8698	13.2214	13.1222	10.9348	11.4712	12.3557	12.9909	13.2868	12.753	13.5586	13.8144	13.2817
P10145	P10145	IL8_HUMAN	CXCL8	4	Interleukin-8	NA	NA	NA	NA	NA	NA	NA	NA	NA	13.4874	13.5593	14.2178	14.5723	14.6073	14.9677	15.3201	15.2725	14.5001	NA	9.9766	NA	NA	NA	NA	NA	9.84691	13.0995	13.0638	13.2832	14.3528	13.9951	14.0509	15.0511	14.9745	14.7446	11.5992	11.3433	11.9422	13.521	13.8811	12.5655	14.3401	13.7994	13.6041
P99999	P99999	CYC_HUMAN	CYCS	4	Cytochrome c	11.5746	11.723	11.5157	11.8267	11.5766	11.8972	11.7047	11.6811	11.8782	11.758	11.6096	11.7325	11.7924	11.2885	11.4698	11.7031	11.7373	11.3088	11.8145	11.8945	11.43	12.0473	11.7327	11.5562	12.0042	11.7136	11.7166	11.9897	11.657	11.5534	11.6647	11.9593	11.1411	11.4566	11.8949	11.8661	11.8506	11.8511	11.5457	11.8875	11.8073	11.9214	11.7086	11.517
Q9NUQ9	Q9NUQ9	CYRIB_HUMAN	CYRIB	10	CYFIP-related Rac1 interactor B	11.7326	11.6839	11.7563	11.575	11.3994	11.5855	11.6072	11.5693	11.9382	11.0696	11.1423	11.2954	11.6482	11.5572	11.2411	11.42	11.414	11.6061	11.7953	11.7021	11.749	11.8764	11.3954	11.7904	11.5675	11.5919	11.7648	11.4635	11.7251	11.8147	11.3004	11.7652	11.7612	11.4878	11.7807	11.5026	11.8382	11.4115	11.5405	11.4955	11.6692	11.6395	11.6467	11.6975
Q9NWV4	Q9NWV4	CZIB_HUMAN	CZIB	2	CXXC motif containing zinc binding protein	10.4606	9.90073	10.3331	10.3821	10.0464	10.3246	10.2964	10.3817	10.1596	10.7143	10.1863	9.96825	10.7084	10.3998	NA	9.8278	10.6911	10.3248	10.0672	10.6252	10.7051	10.2647	10.1508	10.2782	10.4633	10.3301	10.5247	9.65124	10.4755	10.3886	10.1529	10.2387	10.5448	10.6971	10.2259	10.273	10.3851	10.0984	10.3583	10.4943	10.0196	9.95263	9.91368	10.5084
P98082	P98082	DAB2_HUMAN	DAB2	11	Disabled homolog 2	11.0533	10.9262	11.4871	10.598	10.9334	10.5078	11.6926	11.4594	11.7149	10.4396	10.8226	10.6902	11.1419	10.8993	11.0776	11.3247	11.3115	11.4829	11.0731	11.54	10.4622	11.0512	10.5401	11.5038	11.1446	11.5707	10.5805	11.1326	10.9311	10.9082	10.4492	10.5408	10.6936	11.1937	11.1921	11.0601	11.0932	11.3276	10.9942	10.98	10.9853	11.6179	11.2854	11.3259
P14868	P14868	SYDC_HUMAN	DARS1	2	Aspartate--tRNA ligase, cytoplasmic	NA	9.39985	9.42943	NA	8.87175	9.47832	9.49532	9.5229	9.33258	9.16038	9.22974	9.61404	9.65286	8.72637	9.72275	NA	9.17596	9.46484	9.10773	9.44809	9.30227	9.32265	9.20176	9.28948	9.80942	9.60461	9.44179	NA	9.23589	9.70121	9.35896	NA	NA	9.35076	NA	9.86417	9.81795	9.67491	9.71529	9.42111	9.96615	9.96004	9.84465	10.0032
P07108	P07108	ACBP_HUMAN	DBI	4	Acyl-CoA-binding protein	12.3583	12.7435	12.3682	12.6134	12.214	12.4309	12.5915	12.4714	12.7404	13.2751	12.6856	12.8051	12.5572	12.0143	12.4596	12.5736	12.8082	12.547	12.9423	12.9324	12.7175	12.5968	12.5861	12.7346	13.0702	12.658	12.8991	12.8179	13.2696	12.2733	12.8453	12.811	12.8154	12.4753	12.7849	12.8024	12.9408	12.5381	12.1485	12.2747	12.442	12.023	12.5211	12.612
Q9UJU6	Q9UJU6	DBNL_HUMAN	DBNL	4	Drebrin-like protein	9.79337	10.4662	10.3739	10.1682	10.5488	10.5041	10.8198	11.1087	10.7804	9.70538	10.3335	10.2033	10.3294	10.2681	10.5947	10.3552	10.4052	10.6188	10.2548	10.2739	10.2356	11.0531	9.94877	10.9827	9.83715	10.9322	10.0486	10.4524	10.5138	10.275	NA	10.345	9.6754	9.83682	10.2748	10.4943	10.6063	10.3962	10.315	10.6956	10.3584	10.3661	10.1036	10.2736
P81605	P81605	DCD_HUMAN	DCD	2	Dermcidin	13.8642	13.3904	12.8139	14.3672	13.8451	13.9216	12.962	12.7649	12.2706	14.3099	14.1313	14.1846	13.3671	13.851	14.152	13.9604	13.4811	12.9292	13.2349	12.9425	13.7571	13.8672	13.8573	12.578	13.0762	12.9718	15.1037	14.979	13.8615	13.6116	14.273	14.1056	13.3091	13.3309	13.4039	13.7733	13.3909	13.5603	13.5268	13.5832	13.0308	12.2798	13.1926	13.2431
P32321	P32321	DCTD_HUMAN	DCTD	2	Deoxycytidylate deaminase	9.58765	9.72288	9.52617	10.0294	NA	9.75854	9.85985	9.43504	9.69662	NA	10.3045	NA	9.62778	9.89266	9.61307	9.68556	9.39367	9.59995	9.70721	9.61388	NA	9.71065	10.2474	9.57763	9.39098	9.79914	9.95398	9.52688	9.92287	9.79139	NA	9.40394	NA	9.40038	NA	9.31975	9.47282	NA	9.46525	9.33878	9.92848	9.71019	9.6905	NA
Q13561	Q13561	DCTN2_HUMAN	DCTN2	4	Dynactin subunit 2	10.4048	10.0621	10.7883	9.7143	10.5356	10.0592	10.8642	10.5353	10.6532	NA	10.0241	10.4127	10.6288	NA	9.93908	10.2222	10.2167	10.6702	10.4556	10.5953	10.4227	10.3654	10.0273	10.6965	10.5031	10.7064	9.87446	9.89292	10.0656	10.3801	10.2986	10.0165	9.6027	10.5327	10.047	10.7249	10.8584	10.7897	11.1965	10.7653	10.8257	10.8624	11.0561	10.8123
O95865	O95865	DDAH2_HUMAN	DDAH2	5	N(G),N(G)-dimethylarginine dimethylaminohydrolase 2	11.6356	11.1022	11.226	10.4618	10.3948	10.8539	10.5258	10.9128	10.9001	11.0386	10.8301	11.2778	10.7256	10.549	11.0338	10.8549	10.488	10.8803	11.1651	11.2051	10.9954	10.6584	10.9079	10.996	10.7016	10.5585	11.316	11.1649	11.4588	10.7031	10.7939	10.7927	10.9249	10.9138	10.9468	11.0713	11.2143	11.0123	10.6103	10.5898	10.3646	11.0278	10.7078	10.7588
Q16531	Q16531	DDB1_HUMAN	DDB1	8	DNA damage-binding protein 1	10.718	10.5359	10.6459	10.4371	10.4786	10.5039	10.6418	10.6936	10.6051	10.3269	10.5213	10.4195	10.6054	10.5664	10.5464	10.6238	10.6696	10.6852	10.7191	10.5577	10.634	10.4687	10.7067	10.5425	10.7556	10.6166	10.8978	10.385	10.7648	10.8579	10.6823	10.5546	10.6696	10.6413	10.6467	10.6174	10.6742	10.7147	10.6525	10.5445	10.391	10.3841	10.6197	10.6091
P30046	P30046;A6NHG4	DOPD_HUMAN	DDT	3	D-dopachrome decarboxylase	11.8288	12.0367	12.0062	12.0193	12.3757	12.2062	11.9563	12.1819	12.0931	11.8709	11.7912	11.8641	12.3446	11.759	12.1089	11.8479	11.9716	12.3623	12.0842	12.2815	12.0742	12.3204	11.7611	12.3354	11.8037	12.1209	12.0396	12.2998	11.9516	12.2648	12.1001	12.2358	12.0676	11.8156	12.1355	11.7166	11.9746	11.7932	11.9956	12.1031	11.846	11.9272	11.7641	11.66
Q13838	Q13838	DX39B_HUMAN	DDX39B	6	Spliceosome RNA helicase DDX39B	10.9001	10.6032	10.6834	10.6163	10.7871	10.9222	11.2051	10.9732	11.0675	10.2995	9.98257	10.1445	10.7641	10.5184	10.9427	10.7067	11.0556	10.9004	10.5487	10.8104	10.7187	10.6646	10.4953	11.1023	10.3574	11.0208	10.3903	10.75	10.7491	10.8422	10.733	10.5233	10.4698	11.0299	10.6239	10.9693	10.9064	10.833	10.767	10.7193	10.8154	11.3357	11.2455	10.7289
Q16698	Q16698	DECR_HUMAN	DECR1	2	2,4-dienoyl-CoA reductase [(3E)-enoyl-CoA-producing], mitochondrial	9.57874	NA	9.69781	10.0065	9.23943	9.20716	9.55364	9.25054	9.45803	NA	NA	9.41382	9.35926	9.32346	NA	9.30916	9.67966	9.61543	9.57782	9.17835	9.47543	9.20354	NA	9.51722	9.32997	9.43996	NA	9.45335	NA	9.54832	NA	9.41905	NA	NA	NA	9.38165	9.67832	9.48478	10.0427	9.36953	9.29922	9.47445	9.50547	9.48674
Q9Y315	Q9Y315	DEOC_HUMAN	DERA	3	Deoxyribose-phosphate aldolase	9.45329	9.41354	9.36176	9.45619	NA	9.41052	9.65146	9.30805	9.33311	NA	NA	NA	9.15957	NA	NA	8.96289	NA	9.66906	9.94567	9.11643	9.83706	NA	NA	9.35938	9.29966	9.37565	NA	9.22926	9.26599	9.13081	9.68203	8.9533	9.53903	NA	9.43373	9.69186	9.62082	9.71211	9.41018	8.80781	9.19978	9.6336	9.33378	9.05
P09622	P09622	DLDH_HUMAN	DLD	5	Dihydrolipoyl dehydrogenase, mitochondrial	12.2041	11.6214	11.3237	11.7642	11.6131	11.6115	11.4667	11.831	11.3834	11.4571	11.0888	11.832	11.4671	11.3205	11.9756	11.9847	11.6463	11.5533	11.6885	11.7763	11.8763	11.6053	11.3327	11.7553	11.3877	11.473	11.0907	11.2095	11.1409	11.6647	11.7798	11.7764	11.1244	11.6196	11.6956	10.9892	11.1813	11.7143	10.5987	11.148	11.3888	11.1997	11.2155	11.553
O00115	O00115	DNS2A_HUMAN	DNASE2	4	Deoxyribonuclease-2-alpha	11.1837	11.4161	11.2534	11.2172	11.0986	11.3818	10.3805	10.7671	10.2514	10.965	11.6527	11.4163	11.2525	11.3679	11.0759	10.3246	10.2313	10.4085	11.3588	11.1314	11.1356	10.9895	11.2396	10.3785	10.2822	9.95714	11.2251	11.2482	10.8822	11.1596	11.1423	11.0511	10.6354	9.99487	10.3926	11.2867	11.3179	11.0957	11.543	11.3445	11.1201	9.67773	10.7706	10.0334
P50570	P50570	DYN2_HUMAN	DNM2	5	Dynamin-2	9.71107	9.93853	10.0786	9.31323	9.4842	9.55942	10.3265	9.844	9.87633	NA	9.17218	9.6904	9.39067	NA	NA	NA	9.76577	9.95782	9.98268	10.0118	NA	9.86932	NA	9.84769	9.54947	10.102	9.68087	10.4593	9.55939	NA	8.94797	9.66802	NA	10.5247	9.74558	10.2026	10.2272	10.6647	10.1906	10.594	10.472	10.7047	10.2893	9.97031
Q9ULA0	Q9ULA0	DNPEP_HUMAN	DNPEP	3	Aspartyl aminopeptidase	10.1843	10.3094	9.96206	9.26233	9.71522	9.54227	9.67288	9.72962	9.6259	9.62919	10.0933	10.1147	9.64662	9.93057	9.9904	9.54043	9.32701	9.28689	9.59514	10.0125	9.46606	9.72969	9.77594	9.5761	9.79221	9.62683	10.0047	9.7709	10.136	9.52705	9.05061	9.51748	10.2575	9.22522	9.36278	9.8383	9.8628	9.86558	9.70899	10.0935	9.43524	9.89347	9.83058	9.55535
Q9NY33	Q9NY33	DPP3_HUMAN	DPP3	8	Dipeptidyl peptidase 3	11.6728	11.5534	11.6955	11.3709	11.3806	11.3537	11.779	11.4951	11.6505	11.6707	10.7937	11.4586	11.7417	11.3557	11.5218	11.4862	11.7079	11.5746	11.6846	11.2322	11.5967	11.4873	11.3351	11.7174	11.5359	11.362	11.5129	11.7528	11.4793	11.4734	11.1469	11.4557	11.6458	11.5609	11.5693	11.5243	11.4126	11.1819	11.4968	11.4044	11.3512	11.4079	11.4776	11.5422
P27487	P27487	DPP4_HUMAN	DPP4	2	Dipeptidyl peptidase 4	10.676	10.8594	11.201	10.034	10.1133	10.4709	10.3866	9.8392	9.91032	10.7451	10.4853	10.8357	10.2783	10.4091	10.4337	10.6537	10.0744	10.3208	10.9852	10.7234	10.1605	10.0437	10.1301	10.4143	10.2062	10.4533	10.6423	10.7222	10.7731	10.2657	10.7596	10.5621	9.99393	9.94209	9.94899	10.8755	11.039	10.7936	9.84608	10.3445	10.4049	10.0291	10.5479	10.6482
Q9UHL4	Q9UHL4	DPP2_HUMAN	DPP7	9	Dipeptidyl peptidase 2	12.0928	12.3718	12.3314	12.1689	12.0217	12.3001	11.186	11.1176	11.1678	12.2124	12.7495	12.3516	12.2406	12.1724	12.0987	11.2748	11.0409	11.5101	12.4134	12.2312	12.5289	12.4445	12.1068	11.1622	11.7052	11.4017	12.3745	12.1039	12.2275	12.392	12.4219	12.212	11.1976	11.2103	10.8493	12.601	12.5521	12.5751	12.4845	12.7193	12.5224	11.3372	11.627	11.4244
Q86TI2	Q86TI2	DPP9_HUMAN	DPP9	4	Dipeptidyl peptidase 9	10.487	10.3057	10.1234	10.2379	10.0759	9.92635	9.92316	9.73952	9.90186	NA	10.0371	9.50995	10.2831	10.303	NA	10.0646	NA	NA	10.2203	9.99241	NA	9.9867	10.2324	10.0944	9.73296	10.5769	9.67264	NA	NA	9.63769	9.94655	NA	NA	9.94234	9.89127	10.1198	9.73175	9.93467	9.76547	10.4488	9.83445	9.3968	9.33365	8.2717
Q16555	Q16555	DPYL2_HUMAN	DPYSL2	15	Dihydropyrimidinase-related protein 2	12.0555	12.1052	12.1363	11.3574	12.0395	11.7912	12.1477	12.0913	12.1571	11.3117	11.5987	11.8323	12.3634	11.7935	11.8425	11.7751	11.9682	12.2335	11.8102	11.7723	11.442	11.9826	11.78	12.036	11.9136	11.935	11.5375	11.8444	11.7661	11.8398	11.8533	11.6524	11.6486	11.8133	12.0316	11.6116	11.7791	11.7154	11.7196	11.9072	11.7097	11.655	11.7078	11.6003
Q08554	Q08554	DSC1_HUMAN	DSC1	9	Desmocollin-1	12.2621	10.6085	10.5931	11.9308	11.6606	10.7703	10.7291	11.1941	10.9249	12.3748	11.5207	11.6546	10.6094	11.8725	11.6265	11.4604	11.0331	10.9264	10.8664	10.6651	11.157	10.6808	11.6034	10.0002	11.0124	10.3363	11.6151	11.371	11.2009	10.7889	10.4034	11.9889	11.7747	11.2102	10.915	10.8966	11.1296	11.4868	11.3466	11.0262	11.0494	10.0726	10.6272	11.0079
Q02413	Q02413	DSG1_HUMAN	DSG1	8	Desmoglein-1	13.2257	12.4168	11.9412	12.5155	12.6715	11.8573	11.5974	12.3678	11.9127	13.4333	13.0132	13.0093	12.2247	12.9823	12.809	12.795	11.9317	12.084	12.0033	12.0777	11.6788	11.8016	12.5886	11.8761	12.2218	11.8373	13.0777	12.1313	12.6001	11.6338	12.2638	12.7981	12.7892	12.7508	12.301	12.2765	12.2101	12.5802	12.3377	12.3596	11.6359	11.3251	11.9935	12.2314
P15924	P15924	DESP_HUMAN	DSP	42	Desmoplakin	13.2377	12.0351	11.7673	12.4088	12.7207	11.8608	11.7459	12.4777	11.9976	13.3883	12.9331	13.1698	11.339	12.5112	12.8005	12.8265	11.987	11.3741	11.7533	11.8964	11.7099	11.8111	12.792	10.6065	12.5654	11.3032	12.6427	12.2088	12.5905	11.7524	12.0997	13.1811	12.7174	12.5449	12.1632	12.178	12.2059	12.9364	12.4706	12.6743	12.2429	11.8266	12.0885	12.5797
P60981	P60981	DEST_HUMAN	DSTN	4	Destrin	10.2685	10.4861	10.7684	10.4474	10.3509	10.6514	10.5245	10.4423	10.5077	10.299	10.6376	10.7657	10.7273	10.6037	NA	10.6079	10.4278	11.0053	10.4316	10.8	10.5276	10.6323	10.1243	10.621	10.5012	10.2902	10.3019	10.8331	10.354	10.443	NA	10.4296	10.3752	10.5669	10.5807	10.5797	10.8037	10.5438	10.4576	10.4796	10.4542	9.63989	10.6495	10.5791
P51452	P51452	DUS3_HUMAN	DUSP3	4	Dual specificity protein phosphatase 3	10.7345	11.0995	10.9918	10.1228	NA	10.7426	10.8717	10.8341	10.7865	NA	10.6895	11.2839	10.367	10.5446	NA	NA	10.3031	11.0757	10.9944	10.9862	11.1049	10.4718	10.4627	10.5196	10.5675	10.7998	10.6671	10.257	11.0958	10.247	9.6854	10.46	10.0719	10.7225	11.3116	10.8434	11.2614	11.2483	10.7703	10.2897	10.6547	10.9443	10.9307	11.0954
Q13011	Q13011	ECH1_HUMAN	ECH1	4	Delta(3,5)-Delta(2,4)-dienoyl-CoA isomerase, mitochondrial	10.3489	10.279	10.3076	10.8144	10.2573	10.4156	9.88444	10.2709	10.0057	10.8243	10.1446	10.1339	10.2121	10.1891	10.318	9.58936	9.76124	9.61324	10.439	10.3521	10.1836	10.1809	10.1537	9.86565	10.0562	10.1235	10.2827	9.42301	10.1601	10.2156	10.1087	10.1413	10.3465	9.92804	10.3707	10.2493	10.288	10.2143	10.1933	10.6587	10.2015	10.0968	10.3255	10.4183
P42126	P42126	ECI1_HUMAN	ECI1	2	Enoyl-CoA delta isomerase 1, mitochondrial	NA	9.8593	9.49164	9.53206	9.84193	9.84571	9.48361	9.34397	10.0566	9.65454	9.93175	8.95557	NA	NA	NA	NA	9.71649	10.1537	9.8255	10.1614	NA	9.37637	8.85147	9.38062	9.27322	9.16344	9.39105	9.92308	9.5395	9.67012	9.46027	9.98811	9.22971	NA	9.73182	8.96599	9.42389	8.86173	9.61834	9.87438	9.18984	9.27569	8.8825	9.49637
Q16610	Q16610	ECM1_HUMAN	ECM1	16	Extracellular matrix protein 1	12.0039	12.5828	12.0608	13.5485	13.6974	13.442	13.2107	13.5187	12.9025	13.1073	13.0879	12.8978	13.5245	14.0125	14.0869	14.2318	13.78	13.2642	12.246	12.3257	13.4183	12.9664	13.7577	13.171	13.814	13.1607	12.5827	12.609	12.8379	13.5297	13.5263	13.9845	14.4247	13.9605	13.9019	12.2286	12.2312	12.3671	12.9652	13.6239	12.9634	13.2634	13.668	13.3818
P24534	P24534	EF1B_HUMAN	EEF1B2	4	Elongation factor 1-beta	11.9721	11.8101	12.3096	11.8512	12.2142	11.872	12.682	12.1818	12.431	11.8602	11.3965	12.3749	12.4338	11.6606	11.9618	12.1589	12.0828	12.7459	12.13	12.2643	12.3126	12.0577	11.9235	12.1812	12.4312	12.2464	11.8593	12.0214	12.0697	12.3463	11.7823	12.0656	11.8384	12.0574	12.1009	12.5826	12.4759	12.5378	12.9182	12.3921	12.6994	12.8045	12.7425	12.7147
P29692	P29692	EF1D_HUMAN	EEF1D	3	Elongation factor 1-delta	10.5476	10.4383	10.5564	10.2706	10.3357	10.4565	10.5576	10.3756	10.3665	NA	10.6196	10.3794	10.64	10.1079	NA	10.8138	10.5499	10.5978	9.80773	10.3733	10.7127	10.2342	NA	10.32	11.1409	10.211	10.031	9.44173	10.3284	10.2606	10.8574	11.1062	NA	NA	10.7639	10.8	10.756	11.1399	11.0618	11.1498	11.5173	11.7631	11.0379	11.1394
P26641	P26641	EF1G_HUMAN	EEF1G	7	Elongation factor 1-gamma	11.1912	10.8181	11.3305	10.8624	11.1389	11.0838	11.3362	11.3916	11.5258	10.5968	10.5028	11.3422	11.3305	10.6053	10.648	10.8597	11.2729	11.6641	11.0995	11.2374	11.2576	11.0882	11.0317	11.3334	11.5467	11.0488	10.76	9.76739	11.0628	11.0363	10.728	10.9766	10.8686	11.311	10.7061	11.8466	11.6479	11.8765	12.0296	11.4725	11.8036	11.7891	12.167	11.8712
P13639	P13639	EF2_HUMAN	EEF2	42	Elongation factor 2	12.6631	12.616	12.9674	12.7791	13.0058	13.0198	13.352	13.1396	13.5185	12.1967	12.2219	12.6209	12.9992	12.7333	12.8722	12.4854	13.071	13.1915	12.7625	12.9928	12.8139	12.9871	12.5825	13.1995	12.8943	13.2914	12.4643	12.8051	12.6391	12.867	12.687	12.817	12.7005	13.0412	12.8736	12.8656	12.9853	12.9158	13.0773	12.9404	13.2309	13.2426	13.2145	13.0856
Q96C19	Q96C19	EFHD2_HUMAN	EFHD2	10	EF-hand domain-containing protein D2	11.9153	12.0515	11.9724	11.4678	11.9501	11.6981	12.1775	12.1476	12.2193	11.7295	11.6361	12.0399	11.9713	11.6905	11.8757	12.009	12.0557	12.185	11.8229	11.7124	11.6551	11.9876	11.661	12.2317	12.0854	11.9551	11.6841	11.9347	11.7519	11.7573	11.3726	11.5761	11.3823	11.6968	12.1415	11.4045	11.6158	11.6796	11.6714	11.4177	11.3913	11.7398	11.9439	11.7588
Q9BY44	Q9BY44	EIF2A_HUMAN	EIF2A	3	Eukaryotic translation initiation factor 2A	10.448	9.83331	9.33319	NA	9.87943	NA	10.1808	9.96706	9.68485	NA	NA	NA	NA	NA	10.9583	NA	10.622	9.84968	10.5149	9.48338	9.15901	9.57444	NA	10.1187	9.46895	9.89716	NA	8.81167	10.2447	NA	NA	9.31659	NA	10.0179	NA	9.13236	NA	NA	9.53324	9.63194	9.74618	9.89609	NA	10.1345
P60842	P60842;Q14240	IF4A1_HUMAN	EIF4A1	16	Eukaryotic initiation factor 4A-I	11.932	12.0997	12.2927	12.1791	11.9683	12.3264	12.7582	12.6023	12.5902	11.2336	11.5273	12.0538	12.2913	11.8642	12.3785	12.0653	12.0746	12.293	12.0417	11.9702	12.2205	12.2502	11.9549	12.8424	12.1756	12.5238	11.9036	11.8356	11.9192	12.1821	11.9079	12.0088	11.9478	12.2883	12.1476	12.1675	12.3593	12.3426	12.4412	12.3298	12.5213	12.7081	12.8495	12.4601
P06730	P06730	IF4E_HUMAN	EIF4E	2	Eukaryotic translation initiation factor 4E	NA	9.84408	9.36395	9.23704	9.55274	9.35979	9.23295	9.31513	9.6175	NA	NA	NA	NA	NA	9.46845	8.86884	NA	NA	9.49524	9.42721	NA	9.59024	NA	9.54551	9.18142	NA	NA	NA	NA	9.30838	NA	9.83362	NA	9.77945	9.37847	9.87572	9.31711	9.49118	9.67937	9.4508	9.15789	9.39484	9.73299	9.56526
Q15056	Q15056	IF4H_HUMAN	EIF4H	3	Eukaryotic translation initiation factor 4H	10.2904	10.3061	10.9916	NA	10.3183	10.1624	10.8403	10.7816	11.1339	10.3335	10.6143	10.5583	10.9053	10.3986	10.405	10.1867	10.5135	10.86	10.4693	10.6842	9.73305	10.2317	9.81105	11.1099	10.6558	10.778	9.19014	11.7627	10.6834	9.97831	10.1901	10.33	10.2903	10.3874	10.2436	10.8923	11.1258	10.8854	11.1014	10.7781	10.7308	10.7496	11.069	9.61063
P63241	P63241;Q6IS14	IF5A1_HUMAN	EIF5A	6	Eukaryotic translation initiation factor 5A-1	11.8577	11.8024	11.6515	11.9164	11.9364	12.1394	12.4479	12.4419	12.2635	11.7236	11.5019	11.9476	11.9814	11.6621	12.0581	11.689	12.1772	12.2574	12.1715	12.0236	12.0311	12.2838	11.6052	12.1375	12.0729	12.2362	11.5985	11.93	11.9749	11.9735	12.1437	11.5756	11.7065	12.0353	12.0155	11.8863	11.7361	11.586	12.0672	11.8496	12.0769	11.9039	11.8522	12.2116
P56537	P56537	IF6_HUMAN	EIF6	3	Eukaryotic translation initiation factor 6	NA	10.6527	10.8354	11.3127	NA	10.5183	10.6281	10.5904	10.8446	NA	11.0374	10.4546	11.0094	10.9586	NA	NA	NA	10.7189	10.8789	10.4802	10.8595	10.8211	11.4644	10.7374	10.772	10.7363	11.0672	10.6537	NA	11.0586	NA	10.8161	10.7179	NA	NA	10.5157	11.0464	10.2736	11.3226	10.9422	11.1276	11.0236	11.0025	11.649
Q15717	Q15717	ELAV1_HUMAN	ELAVL1	3	ELAV-like protein 1	10.1069	10.2409	10.3645	9.9613	9.85615	9.73589	10.3785	10.0384	10.4438	10.1528	NA	9.38476	10.2282	9.9492	9.66412	9.83929	9.87674	10.0602	9.91485	9.67964	10.1508	9.93204	9.40454	10.1859	9.67118	10.2203	9.51206	10.1506	9.97866	9.87356	9.72216	10.0837	NA	9.89499	10.02	9.64887	10.1713	10.0987	9.8494	10.1529	9.91186	10.0658	9.79526	9.75444
Q15370	Q15370	ELOB_HUMAN	ELOB	2	Elongin-B	10.7145	10.6952	11.0909	10.727	11.0389	11.2112	11.1742	11.0256	10.9509	11.0233	10.7269	11.0679	11.0057	10.5327	11.038	11.1399	11.0543	10.8175	10.6604	11.0081	10.807	10.9783	10.9159	10.8086	10.7692	10.9007	10.7009	10.6179	10.8681	10.3155	10.8031	10.6942	10.7099	10.7893	11.1886	10.948	10.7003	10.6789	10.8321	10.3811	10.7057	10.907	10.596	10.7822
Q9BXX0	Q9BXX0	EMIL2_HUMAN	EMILIN2	4	EMILIN-2	10.1512	10.1069	9.61748	10.4935	10.4986	10.4801	10.2832	10.5471	9.92065	9.78035	NA	10.319	10.1936	10.6081	10.2496	10.6786	10.8313	10.4135	9.63106	10.0355	10.5006	10.1435	10.5151	10.5048	10.7368	10.178	9.82678	NA	10.0836	10.3442	10.708	10.1554	10.6596	10.4846	10.3663	9.39899	9.14471	9.44054	10.0165	10.3286	10.1964	10.3284	10.683	10.3427
O95834	O95834	EMAL2_HUMAN	EML2	3	Echinoderm microtubule-associated protein-like 2	10.5973	10.6079	10.7457	10.7115	9.96828	10.5773	10.4049	10.2248	10.4957	10.5682	10.6853	10.9508	10.4879	10.9387	10.6381	10.6835	10.2987	10.4013	10.3611	10.5735	10.4879	10.2	10.4482	10.54	10.1832	10.4907	10.6633	10.8002	10.6789	10.4872	10.4854	10.8388	10.4526	10.0807	10.282	10.4545	10.5618	10.126	10.4364	10.4147	10.3855	10.4976	10.4109	10.4311
P06733	P06733	ENOA_HUMAN	ENO1	25	Alpha-enolase	16.3095	16.1887	16.1228	16.1115	16.1309	16.2503	16.3861	16.343	16.4738	16.0358	16.0356	16.0958	16.3137	16.0658	16.0454	16.249	16.3694	16.4621	16.1805	16.0577	16.214	16.3413	16.1312	16.5442	16.3871	16.3881	16.1818	16.0999	16.1392	16.3753	16.4128	16.1158	16.3423	16.2297	16.4352	15.9052	16.0024	15.6149	15.9575	16.0157	15.8084	16.0466	15.9493	16.1194
P09104	P09104	ENOG_HUMAN	ENO2	2	Gamma-enolase	9.88477	10.3278	9.68407	NA	NA	9.94466	9.5102	9.20703	9.53829	NA	NA	10.4257	9.32837	9.13322	NA	9.79765	10.1991	9.83721	9.68309	9.87854	NA	NA	9.43451	9.76841	10.0386	9.69574	9.86906	NA	10.2846	NA	NA	NA	9.74129	NA	10.2323	9.96055	9.88824	9.75708	9.58539	NA	9.21407	9.39545	9.97872	9.94328
P13929	P13929	ENOB_HUMAN	ENO3	2	Beta-enolase	14.2633	13.8711	14.2972	NA	14.3113	14.1356	NA	14.2094	NA	NA	NA	14.0298	NA	NA	NA	14.7799	14.5597	NA	NA	13.7333	NA	NA	NA	14.8293	NA	14.8104	NA	14.5474	14.2355	14.2523	NA	NA	14.657	NA	NA	NA	NA	NA	NA	NA	NA	NA	14.1249	NA
Q9UHY7	Q9UHY7	ENOPH_HUMAN	ENOPH1	4	Enolase-phosphatase E1	11.1611	10.9962	11.0768	10.6859	10.6073	10.7546	10.4033	10.2226	10.3564	10.8774	11.2493	10.4499	10.7962	11.0757	10.3205	10.4858	10.4046	10.7018	11.0379	10.7746	10.7009	10.825	11.2954	11.0484	10.7945	10.3238	11.0311	10.6482	10.8165	10.5982	10.8501	10.4407	10.8742	10.9232	10.3208	11.5427	11.0379	11.2672	11.0023	10.484	10.8663	11.3159	10.8184	10.7894
O43768	O43768;P56211	ENSA_HUMAN	ENSA	3	Alpha-endosulfine	11.9246	11.1773	10.9686	11.4216	11.4938	11.4786	10.9405	11.4974	11.213	11.6977	11.265	10.9218	11.403	11.8141	11.5015	11.4226	11.0113	10.9826	11.2448	11.3281	11.7011	11.7247	11.3911	11.837	10.9765	10.6965	11.3026	10.4379	10.9712	11.3921	11.2499	11.8531	10.6031	11.3152	11.6659	10.7301	11.0538	10.5732	11.0778	11.3782	10.5814	10.6876	10.6296	10.4663
Q9Y2J2	Q9Y2J2	E41L3_HUMAN	EPB41L3	5	Band 4.1-like protein 3	10.7441	10.9201	10.9892	10.6267	10.7648	NA	10.4854	10.6388	10.6209	11.2591	10.645	10.4607	10.9827	11.4213	10.0325	10.784	11.062	10.8429	10.3564	10.3385	10.9132	10.2527	10.5671	10.5595	10.584	10.6769	10.8015	NA	10.6562	10.4641	10.2313	10.8036	10.6879	10.7365	10.7046	10.8371	10.5479	10.9542	10.604	10.5018	10.3767	10.1093	10.8981	10.6753
P42566	P42566	EPS15_HUMAN	EPS15	4	Epidermal growth factor receptor substrate 15	9.98542	9.78951	9.84503	9.89652	9.71402	9.34061	10.0342	10.0169	9.96886	NA	9.5663	10.1405	10.0076	9.93592	10.261	NA	9.69922	9.44544	9.80513	9.7946	9.94786	9.71831	9.47164	9.48475	9.83637	10.0526	9.414	9.75952	9.56987	9.87703	9.48211	9.22089	9.82493	9.7089	10.1464	9.7501	9.96597	10.5076	9.85996	9.78081	9.85774	10.2554	10.214	9.74932
Q12929	Q12929	EPS8_HUMAN	EPS8	2	Epidermal growth factor receptor kinase substrate 8	10.1756	NA	10.2284	NA	NA	NA	9.84177	9.75339	NA	NA	NA	10.797	NA	10.4104	10.2945	9.85503	10.0812	9.91761	NA	NA	10.0192	NA	NA	NA	10.1109	NA	NA	9.9039	NA	9.69609	9.92164	9.77067	9.9841	9.92794	NA	NA	NA	9.80992	9.7554	9.706	NA	8.37168	9.67232	9.60753
Q9NZ08	Q9NZ08	ERAP1_HUMAN	ERAP1	11	Endoplasmic reticulum aminopeptidase 1	12.3702	12.2437	12.0703	12.6068	12.5435	12.5472	12.7926	12.8052	12.6738	12.7975	11.8984	12.5653	12.48	13.2919	12.9284	13.1564	12.6647	12.6584	12.6919	12.1131	12.5283	12.4776	12.414	12.9613	12.9151	13.0385	12.3109	12.2981	12.0444	12.366	12.1818	11.9402	13.0473	13.1754	13.2559	11.7604	11.9586	12.1429	11.5993	12.7377	12.3133	12.8732	12.7541	12.9153
Q96HE7	Q86YB8;Q96HE7	ERO1A_HUMAN	ERO1A	4	ERO1-like protein alpha	10.6745	10.5997	10.8973	10.8151	10.9204	10.2559	10.9138	10.6717	10.8571	NA	10.8871	10.9001	10.7153	10.3005	9.48168	10.8533	10.8151	10.9581	10.7035	10.6524	10.7256	10.5271	10.3272	11.0476	10.8951	10.9368	10.4301	10.5157	10.6469	10.5868	11.294	10.2469	10.4396	10.7061	11.0084	10.5439	10.7247	10.5717	10.4933	10.4345	10.1856	10.9711	10.4913	10.4166
P30040	P30040	ERP29_HUMAN	ERP29	6	Endoplasmic reticulum resident protein 29	11.6715	11.8882	11.9311	11.7903	11.5771	11.4793	12.1806	12.0988	11.9539	11.3849	11.5993	11.7132	11.6715	11.2665	11.1591	11.765	11.8352	11.7923	11.9916	11.9319	11.5293	11.5241	11.3817	12.0751	11.7514	11.8448	11.487	11.6912	11.7785	11.6099	11.9342	11.4262	11.558	11.7622	11.7468	11.7591	11.8111	11.8353	11.4186	11.3147	11.5806	11.6344	11.7371	11.6824
P10768	P10768	ESTD_HUMAN	ESD	5	S-formylglutathione hydrolase	10.2437	10.8928	10.5081	11.2626	10.9204	11.0064	10.5226	10.7329	11.0262	11.0583	NA	10.3965	11.1454	11.1874	11.2177	11.292	10.5754	11.0918	10.7691	10.962	11.137	11.4364	11.0442	11.0559	10.9343	10.9948	10.8787	NA	10.6785	11.1649	11.3072	11.1133	10.3673	NA	10.9621	10.9141	10.4038	10.9193	11.0275	11.533	11.2427	11.3669	10.9939	10.7277
Q14674	Q14674	ESPL1_HUMAN	ESPL1	2	Separin	NA	NA	10.8895	11.764	NA	11.9568	11.8971	11.7304	11.6107	NA	12.2682	NA	11.2504	13.0432	NA	12.1257	12.0463	12.9252	11.2246	11.8657	12.2058	11.4303	11.2332	NA	11.0418	NA	NA	11.8609	10.1633	NA	NA	12.2361	12.3472	NA	NA	10.948	10.5967	11.0036	9.40036	10.6755	10.1121	10.6092	10.8311	11.0484
P62495	P62495	ERF1_HUMAN	ETF1	6	Eukaryotic peptide chain release factor subunit 1	10.274	9.68971	10.0344	10.1564	10.5092	10.2366	10.3446	10.3178	10.2052	10.2657	9.30586	10.0273	10.4576	9.93783	10.1718	10.7228	10.5555	10.495	9.96264	10.1922	10.3755	10.2431	10.6051	10.3979	10.215	10.6257	9.81637	10.0491	10.2172	10.1863	10.035	9.87235	NA	10.1507	10.4029	9.98739	10.0451	9.93897	10.3336	9.88224	10.1988	10.5304	10.0625	10.141
O95571	O95571	ETHE1_HUMAN	ETHE1	2	Persulfide dioxygenase ETHE1, mitochondrial	10.2115	9.77743	10.1906	10.1504	9.70827	NA	10.4475	10.3147	10.3555	NA	NA	NA	9.815	10.1791	NA	9.64093	10.8759	9.74555	NA	10.6875	NA	11.171	NA	11.0231	NA	10.1548	NA	9.28024	10.4294	9.89616	NA	10.5115	NA	NA	10.0456	10.1618	10.2983	10.5762	9.58849	10.9273	NA	10.2013	10.4512	10.8493
P15311	P15311	EZRI_HUMAN	EZR	14	Ezrin	12.3532	12.2261	12.3802	11.9697	12.1119	12.2237	12.2966	12.3409	12.2756	11.8541	12.1876	12.0657	12.4156	12.052	12.0495	12.1736	11.9545	12.2822	12.3257	12.2395	12.2568	12.3845	12.0032	12.3228	12.226	12.2319	12.1388	12.1628	12.1745	12.2515	12.1778	12.2318	12.2241	12.0574	12.2698	12.3398	12.2534	12.118	12.1775	12.0202	12.0611	12.1182	12.0015	12.172
P00742	P00742	FA10_HUMAN	F10	1	Coagulation factor X	NA	NA	NA	9.1026	NA	8.8867	NA	NA	NA	NA	NA	9.40938	9.7791	NA	NA	NA	NA	NA	8.91207	NA	NA	NA	NA	NA	NA	NA	NA	NA	NA	NA	9.12484	NA	NA	8.64116	NA	10.1595	9.63323	9.46398	9.78644	9.76135	9.4445	9.19557	10.1614	9.53171
Q9Y624	Q9Y624	JAM1_HUMAN	F11R	2	Junctional adhesion molecule A	NA	NA	NA	NA	NA	NA	NA	NA	NA	9.88032	10.2071	NA	NA	10.3187	10.8197	10.6512	11.2191	9.40989	NA	9.54591	NA	NA	NA	NA	NA	NA	NA	NA	9.91247	9.45343	NA	10.0027	10.2642	NA	9.76846	9.731	10.4801	10.0582	9.88279	NA	NA	9.8441	10.0727	9.55641
P00488	P00488	F13A_HUMAN	F13A1	37	Coagulation factor XIII A chain	15.4891	15.5597	15.9429	14.4879	14.8457	14.9386	15.6125	15.4752	15.8361	15.2741	15.0581	15.4207	15.1523	14.6025	14.7392	15.0245	15.4315	15.6485	15.84	15.9206	15.0394	15.0307	14.8478	15.5857	15.3772	15.5387	15.5527	15.6317	15.7768	15.1928	14.7417	14.6128	15.5536	15.4813	15.3616	15.8806	15.8449	15.7903	15.0472	14.8925	15.0675	15.487	15.6537	15.7162
P00734	P00734	THRB_HUMAN	F2	2	Prothrombin	9.81216	10.3868	10.9223	11.6873	10.1922	12.0585	9.42898	10.012	10.4396	10.6791	10.6389	10.8808	10.7631	12.4008	12.4207	10.305	NA	9.48234	10.6265	10.8426	NA	11.1215	11.9665	10.22	10.6995	10.1101	10.5394	10.9855	10.6209	11.1534	10.7169	12.6107	10.867	10.4099	10.5034	10.1773	10.5869	10.3338	10.5894	11.2557	11.3412	9.63565	10.139	10.4245
P05413	P05413	FABPH_HUMAN	FABP3	9	Fatty acid-binding protein, heart	13.9336	13.8004	13.8153	12.8512	13.2263	13.0814	12.1006	12.2898	12.1871	13.3751	13.987	13.8684	13.1326	12.8668	13.1492	12.5022	12.2879	12.5873	13.6941	13.8128	13.1095	13.0785	13.0362	12.1937	12.008	12.2025	13.7086	13.7844	13.8378	12.8892	12.8639	12.7455	12.4006	12.2074	12.2238	13.7257	13.8094	13.4406	12.9431	12.8131	12.6756	11.9034	12.122	12.2448
Q01469	Q01469	FABP5_HUMAN	FABP5	9	Fatty acid-binding protein 5	13.2478	13.3323	13.0603	13.6789	13.8932	13.6909	13.47	13.4347	13.5772	13.7005	13.4871	13.5151	13.8966	13.697	14.0811	13.7407	13.8081	13.8807	13.029	13.0086	13.8316	13.6844	13.4775	13.4884	13.7876	13.7066	13.4473	13.3429	13.1808	13.674	13.8701	13.8786	13.5899	13.5376	13.6765	12.5338	12.9055	12.5526	13.579	13.4789	13.593	13.3339	13.3913	13.29
P16930	P16930	FAAA_HUMAN	FAH	11	Fumarylacetoacetase	12.4996	12.384	12.3405	11.9477	12.0295	12.222	12.1167	12.1588	12.306	12.3896	12.1555	12.3913	12.266	11.8151	11.7239	12.202	11.9985	12.2956	12.4686	12.5436	12.3066	12.0397	12.3061	12.2073	12.0622	12.1165	12.2369	12.3152	12.5344	12.1659	12.3859	12.1054	12.0033	12.1224	12.2891	12.3424	12.3509	12.0798	11.8553	11.9831	12.0239	11.9527	11.7995	12.1853
Q6P587	Q6P587	FAHD1_HUMAN	FAHD1	2	Acylpyruvase FAHD1, mitochondrial	10.1453	10.0499	9.77737	9.53631	NA	9.33095	9.2295	9.03643	9.06518	10.1108	9.85796	10.081	9.17943	10.2786	8.55808	10.0547	9.48226	8.87769	9.55879	9.64407	10.1251	9.74186	9.58444	9.49726	9.05029	9.52138	9.64959	9.78235	9.56941	8.88569	9.94507	9.32723	9.13843	9.51182	9.47681	9.74606	9.73601	9.16701	9.02306	9.69932	9.30288	9.61767	8.94656	8.90083
Q96GK7	Q96GK7;Q6P2I3	FAH2A_HUMAN	FAHD2A	2	Fumarylacetoacetate hydrolase domain-containing protein 2A	9.42224	NA	9.55448	9.90802	NA	9.43608	9.25212	9.13332	8.98103	9.58156	NA	8.86655	9.37247	9.46578	NA	NA	8.72018	9.1785	9.28429	9.39154	9.08116	9.46581	9.24893	9.2434	8.85782	9.00263	9.26544	8.9484	9.25847	9.27072	9.62739	9.6496	8.61169	NA	NA	9.55297	9.12257	8.82118	NA	8.93208	9.0249	8.44292	8.50307	NA
Q9NSD9	Q9NSD9	SYFB_HUMAN	FARSB	3	Phenylalanine--tRNA ligase beta subunit	NA	9.73242	8.98921	9.09932	9.31452	8.93118	9.86886	9.65143	9.28668	NA	NA	NA	9.23233	NA	8.99075	9.62284	9.58888	9.04805	9.09621	9.00151	8.97642	9.93122	NA	9.83336	9.76802	9.31585	NA	NA	NA	9.03826	NA	9.33751	NA	NA	9.50406	9.04887	8.97512	9.31716	9.40669	9.2321	8.92726	9.23184	9.35632	9.55425
P49327	P49327	FAS_HUMAN	FASN	12	Fatty acid synthase	9.71223	9.85869	10.2122	9.89105	9.86149	10.0421	10.587	10.5606	10.414	NA	NA	10.0185	10.1426	9.93915	NA	10.3169	9.91066	10.2848	9.98812	10.0805	9.49033	10.023	10.0168	10.1342	10.1837	10.7153	9.86515	10.0267	9.66108	9.945	9.49988	10.3549	10.0397	10.185	10.3255	10.0211	10.0913	10.0568	10.0387	9.83824	10.1666	10.2238	10.5862	10.3076
P23142	P23142	FBLN1_HUMAN	FBLN1	4	Fibulin-1	10.1422	NA	9.6983	10.8045	9.8905	10.7999	9.63601	9.79127	9.89401	10.3871	10.0384	10.0959	10.2342	10.8571	11.2785	10.2703	9.88786	9.92015	9.73618	9.85745	10.7915	9.86751	11.2142	9.91634	9.73871	9.86177	9.92352	10.016	10.2939	10.5094	10.3948	11.3767	10.1227	NA	9.97747	9.52802	9.46939	9.62452	9.32561	10.4774	10.0723	10.0879	9.69772	10.0606
Q9Y6R7	Q9Y6R7	FCGBP_HUMAN	FCGBP	85	IgGFc-binding protein	14.1835	14.8699	14.3841	16.0025	16.0503	16.0208	16.2427	16.5972	16.0422	15.0157	15.1478	14.7615	15.8576	16.1717	16.2449	17.2031	16.8844	16.3547	14.5177	14.5744	15.9647	15.2875	16.143	16.3653	16.9165	16.5431	14.8869	14.7734	14.8888	15.7843	15.9125	16.1005	17.4369	17.0132	16.9829	14.4184	14.255	14.5039	15.4834	15.9655	15.3316	16.4593	16.7295	16.6077
P08637	P08637	FCG3A_HUMAN	FCGR3A	6	Low affinity immunoglobulin gamma Fc region receptor III-A	10.9361	10.8326	10.5751	11.2227	11.4896	11.3458	10.7256	10.8135	10.5762	12.817	12.8872	12.421	13.4674	13.9667	14.0139	13.5848	13.4574	12.8788	10.7745	11.097	11.8915	11.6276	11.8607	11.1917	12.4546	11.2486	12.3088	12.4476	12.438	13.4455	13.7411	13.885	13.762	13.3716	13.6478	12.2198	12.0935	11.8909	12.8466	13.483	13.1544	12.5208	13.0034	13.0782
P55899	P55899	FCGRN_HUMAN	FCGRT	2	IgG receptor FcRn large subunit p51	NA	NA	9.07997	9.25912	9.74154	8.99206	9.48826	9.84909	9.97118	9.34652	9.79791	NA	9.82747	9.72875	9.82943	10.6236	9.56827	9.8431	9.84827	9.41876	10.0516	9.508	9.57619	9.39024	10.1215	9.80939	9.44436	NA	NA	9.78044	9.68337	9.98257	NA	10.4072	9.74926	9.71732	9.39144	9.78497	10.0461	9.94717	9.80777	10.8915	10.5513	10.6187
P14324	P14324	FPPS_HUMAN	FDPS	6	Farnesyl pyrophosphate synthase	11.5682	11.6138	11.848	11.8161	11.4774	12.0551	11.984	11.9244	11.8243	11.6505	11.6848	11.2519	11.5621	11.5937	11.5539	11.9408	11.8956	12.0968	11.786	11.6068	11.7098	11.6499	11.7078	12.0501	11.8949	11.9078	11.8439	11.5576	11.6538	11.6879	11.9705	11.5576	11.4466	11.7238	11.6351	11.6325	11.6063	11.3004	11.2641	11.6562	11.5261	11.5429	11.6448	12.0212
Q86UX7	Q86UX7	URP2_HUMAN	FERMT3	5	Fermitin family homolog 3	NA	9.53637	10.0419	10.1242	NA	9.95709	10.4566	10.3262	10.2067	NA	NA	10.1199	10.004	9.93832	10.3781	10.3107	9.84421	9.96338	10.3493	10.1012	9.91158	10.0399	NA	10.3086	10.4168	10.0713	9.81455	9.54223	9.5522	9.53068	NA	9.47277	NA	10.3825	9.70659	10.3573	10.0335	10.3094	10.3398	10.4374	10.3582	10.3442	10.701	10.0648
P07954	P07954	FUMH_HUMAN	FH	5	Fumarate hydratase, mitochondrial	10.6466	10.8241	10.9136	10.8974	10.6964	10.549	11.2103	10.9645	10.5017	10.6569	10.874	11.0274	10.474	10.5221	10.3362	10.2336	10.6255	10.1407	10.6699	10.9371	10.4018	10.8056	10.4654	10.7759	10.6549	10.5484	10.582	10.6763	10.5606	11.0999	11.0313	10.7426	10.3633	9.97624	10.2903	10.9985	10.8642	10.8428	11.035	11.0028	10.4978	10.8024	10.5943	10.8162
P62942	P62942	FKB1A_HUMAN	FKBP1A	4	Peptidyl-prolyl cis-trans isomerase FKBP1A	13.5381	13.2948	13.8087	13.4133	13.5223	13.3439	13.9905	13.83	13.9926	13.8584	13.6404	13.7685	13.3041	12.9239	13.3206	14.1377	13.5904	14.1382	13.8326	13.8298	13.7467	13.3713	13.3709	14.1186	13.5897	13.9449	13.7832	13.7391	13.8204	13.6823	13.5538	13.4898	13.8607	13.3469	13.9104	13.5586	13.5886	13.3544	13.4713	12.9866	13.4962	13.7931	13.4747	13.6015
P26885	P26885	FKBP2_HUMAN	FKBP2	2	Peptidyl-prolyl cis-trans isomerase FKBP2	12.1248	12.3547	11.9166	11.5889	11.6987	11.7574	11.9559	11.8504	11.9642	11.6686	11.9215	11.6726	11.909	11.3853	11.7632	11.7739	12.0993	11.8234	11.9818	11.682	11.1631	11.7312	11.488	12.3485	12.0058	11.7377	11.494	11.5219	11.4842	11.5566	NA	11.2769	11.6634	11.6692	12.0309	11.6453	11.592	11.606	11.3959	11.602	11.2179	11.6257	11.2801	11.7638
Q00688	Q00688	FKBP3_HUMAN	FKBP3	3	Peptidyl-prolyl cis-trans isomerase FKBP3	9.94062	9.40598	9.38633	9.31302	NA	9.49096	9.79219	9.5903	9.66293	9.63404	NA	NA	9.52349	9.27705	NA	9.34062	8.97483	9.45803	9.58302	10.061	9.30334	9.96262	NA	9.41306	9.77135	9.96011	9.72475	NA	9.39533	9.72978	9.47481	NA	NA	NA	9.32493	9.39909	9.73234	9.27466	9.30665	9.20995	9.26297	9.58366	9.08388	9.50218
Q02790	Q02790	FKBP4_HUMAN	FKBP4	8	Peptidyl-prolyl cis-trans isomerase FKBP4	11.4163	11.1771	11.2877	11.0716	11.2666	11.3193	11.7585	11.4031	11.5944	11.0579	10.8964	11.2676	11.4177	11.0469	11.0793	11.1744	11.4637	11.4993	11.1519	11.3275	10.9615	11.5303	11.4189	11.6749	11.2654	11.5708	11.1138	11.4533	11.2144	11.1277	11.2671	11.1471	11.3251	11.6977	11.1061	11.2156	11.2674	11.2065	11.2212	11.3519	11.3482	11.4734	11.3456	11.4051
P20930	P20930	FILA_HUMAN	FLG	4	Filaggrin	10.8353	10.2097	9.7708	10.9502	11.1098	9.71005	10.0911	10.6661	9.754	11.2689	10.1465	11.2192	9.49808	10.0291	10.6371	10.6532	NA	10.062	10.0209	10.0883	10.0924	10.3639	10.9938	8.98917	10.5274	NA	11.0453	NA	10.6226	9.5128	NA	10.6932	NA	10.122	10.4109	NA	9.72254	10.7938	10.4844	10.1082	10.85	NA	9.30867	10.4809
Q5D862	Q5D862	FILA2_HUMAN	FLG2	5	Filaggrin-2	11.5424	10.6857	10.2918	11.4401	10.9254	10.0623	10.5794	11.1993	10.2783	11.283	10.6819	10.6671	9.56389	12.4052	9.77333	10.6665	9.87048	10.1476	10.1164	10.2323	9.96726	9.73705	10.9106	9.40659	10.5802	9.7156	11.004	10.6482	10.6894	10.1815	10.6643	11.2575	11.0551	10.7617	11.0001	10.3979	10.6865	10.2056	11.1649	10.8469	10.3335	9.90669	10.2548	10.4317
P21333	P21333	FLNA_HUMAN	FLNA	50	Filamin-A	11.9378	11.6855	12.2705	11.6394	12.14	11.6051	12.3658	12.1992	12.3196	11.3607	11.1497	12.0867	12.4736	11.5964	11.8483	11.9788	11.7626	12.4219	11.8856	12.042	11.5706	12.0025	11.5357	12.3182	12.2704	12.3425	11.1183	11.4719	11.5038	11.8774	11.5014	11.6093	11.4166	11.9794	12.1506	12.2942	12.2643	12.3165	12.3674	12.3658	12.4105	12.4928	12.2962	12.4362
P02751	P02751	FINC_HUMAN	FN1	8	Fibronectin	10.0108	9.93448	10.6123	10.0016	10.0614	10.1218	9.38684	9.79073	9.28609	9.81363	NA	10.7153	10.102	10.4147	11.0737	NA	10.0571	9.09738	10.4255	10.0131	10.32	9.66409	10.4642	NA	9.93816	9.33403	10.3242	10.7301	10.5775	9.91455	NA	10.413	10.0078	9.98105	9.37005	10.9705	10.9727	11.1543	10.6021	10.8216	10.5499	10.1957	10.8088	10.3876
P49354	P49354	FNTA_HUMAN	FNTA	2	Protein farnesyltransferase/geranylgeranyltransferase type-1 subunit alpha	10.0056	10.1136	10.101	NA	NA	9.67224	9.4949	9.7875	9.61349	NA	NA	NA	10.0583	9.85273	NA	10.1829	10.1725	9.86388	9.77644	10.1854	10.1373	9.78939	NA	9.76907	NA	9.72938	NA	9.69775	10.0397	9.84397	NA	9.76655	NA	NA	9.3902	9.9822	10.068	9.69872	9.74133	NA	9.54234	9.41102	9.31567	NA
P14207	P14207	FOLR2_HUMAN	FOLR2	2	Folate receptor beta	NA	NA	10.4065	10.2372	10.1298	10.0376	10.196	10.6315	10.319	11.7343	11.5145	11.0368	10.7652	10.7601	11.3459	11.3492	11.3392	11.3299	10.2649	10.4554	10.5185	10.1106	10.5922	10.7963	10.9111	10.4979	10.9502	10.1879	10.8468	10.3534	10.5736	10.9382	11.7204	11.7647	11.3386	10.9503	10.4879	11.0613	10.8154	10.675	10.3863	11.287	11.3288	11.4263
Q16658	Q16658	FSCN1_HUMAN	FSCN1	22	Fascin	14.8742	14.71	15.2289	14.8489	14.6592	14.7673	15.4187	15.3151	15.3825	14.7842	15.0842	15.0527	14.9524	14.7423	14.8019	15.3405	15.2397	15.3462	15.0881	15.1184	14.8107	15.119	14.7346	15.5584	15.5436	15.4414	14.9536	14.9768	15.0273	14.6744	15.0849	14.7496	15.136	15.3409	15.4166	15.0968	14.9026	14.94	14.989	14.8722	15.112	15.7465	15.2614	15.3225
P02794	P02794	FRIH_HUMAN	FTH1	7	Ferritin heavy chain	12.7477	12.7698	12.6219	12.7282	12.7669	12.9304	12.6067	12.5739	12.7327	12.4144	12.7869	12.309	12.9381	12.7708	12.8835	13.1218	12.9115	12.8095	12.6451	12.7935	12.8189	13.0049	12.835	12.8208	13.0542	12.6381	12.5454	12.4565	12.5663	12.963	12.8242	12.8665	12.5997	12.5624	13.0404	12.6725	12.4823	12.6072	12.6113	12.7435	13.0579	12.8559	12.5602	12.7034
P02792	P02792	FRIL_HUMAN	FTL	7	Ferritin light chain	13.6001	13.6077	13.7926	13.9871	13.7771	13.9102	14.0082	13.9624	14.3044	13.5858	13.7396	13.5143	13.7713	13.5381	13.9543	14.1318	14.193	14.0642	13.7813	13.8454	14.0235	14.0177	14.0214	13.8988	14.0565	13.9251	13.5604	13.3231	13.7553	13.9871	14.1186	13.781	13.9837	13.9894	14.046	13.8266	13.6438	13.6268	13.7079	13.8679	13.9687	13.9378	13.894	13.9123
P04066	P04066	FUCO_HUMAN	FUCA1	14	Tissue alpha-L-fucosidase	14.5245	14.707	14.5863	12.4298	12.7496	12.4097	13.4613	13.5019	13.4914	14.3042	14.6563	14.5048	12.7217	12.4899	12.5872	13.3777	13.3348	13.4631	14.5115	14.5362	12.7027	12.337	12.394	13.5734	13.2699	13.5212	14.3706	14.2606	14.3108	12.9437	12.5668	12.4954	13.4627	13.4295	13.4157	14.5619	14.5433	14.5568	12.7839	12.8564	12.9352	13.1234	13.6323	13.4631
Q9BTY2	Q9BTY2	FUCO2_HUMAN	FUCA2	9	Plasma alpha-L-fucosidase	11.2497	11.1021	10.8559	10.9767	10.7244	11.3203	11.0706	11.0067	10.9083	11.0261	11.3778	10.6637	11.1018	11.0786	11.7035	10.9596	11.1069	11.1129	11.1646	10.911	10.8312	11.1171	11.0444	10.9954	11.1694	10.9726	10.8099	10.95	10.7761	11.2245	11.1239	11.1965	11.2738	11.5774	11.1517	11.2435	10.9569	10.8717	11.0244	10.9833	11.2156	11.079	11.4708	11.3577
Q13283	Q13283;Q9UN86	G3BP1_HUMAN	G3BP1	3	Ras GTPase-activating protein-binding protein 1	10.2316	10.4898	10.2426	10.1323	10.9301	10.114	10.6504	10.5317	10.2263	NA	NA	10.2669	10.4946	10.0407	NA	NA	9.98534	10.0812	10.2518	10.3182	NA	10.2327	NA	10.5722	10.5137	10.3725	NA	NA	NA	10.3839	9.99942	NA	NA	10.7198	9.96693	10.5446	10.5123	10.4287	10.9103	10.3807	10.2208	10.6092	10.429	10.2167
P11413	P11413	G6PD_HUMAN	G6PD	12	Glucose-6-phosphate 1-dehydrogenase	11.4251	11.7518	11.6851	11.5677	11.5815	11.318	11.3544	11.4365	11.4537	11.2341	11.7824	11.6329	11.418	11.4915	10.9731	11.5399	11.8041	11.553	11.6448	11.4392	11.5022	11.4924	11.9271	11.5408	11.3512	11.6151	11.2143	11.5249	11.6777	11.6622	11.4327	11.3429	11.6847	11.5668	11.6333	11.8084	11.7003	11.4763	11.7946	11.3733	11.6803	11.8157	11.8524	11.7528
P10253	P10253	LYAG_HUMAN	GAA	11	Lysosomal alpha-glucosidase	11.7979	11.5899	11.8035	11.8075	11.7413	11.752	11.4954	11.2129	11.4241	11.4251	11.7909	11.8399	11.7426	11.7919	11.9354	11.2849	11.4842	11.552	11.8341	11.6925	11.6138	11.5348	11.4378	11.5655	11.3678	11.5938	11.4609	11.6108	11.664	11.7757	11.8277	11.6156	11.4676	11.2702	11.3086	11.6571	11.7936	11.6828	11.7995	12.1464	11.942	11.5306	11.649	11.5986
P60520	P60520	GBRL2_HUMAN	GABARAPL2	2	Gamma-aminobutyric acid receptor-associated protein-like 2	9.14208	9.23729	9.27157	NA	NA	9.4688	9.45736	9.48944	9.58768	9.03484	NA	9.18241	9.28214	NA	NA	9.2176	9.51433	9.61797	9.48371	9.48526	9.49089	9.9931	9.75433	9.38119	9.5745	9.35009	9.01728	9.41404	9.3282	8.84859	9.14893	NA	NA	9.56345	9.47443	8.935	8.72283	NA	NA	9.1887	9.17356	9.8771	8.97297	9.02335
Q96C23	Q96C23	GALM_HUMAN	GALM	8	Galactose mutarotase	12.1284	12.0006	11.996	12.1713	12.0663	12.1045	11.6034	11.8202	11.8975	11.9168	12.0311	11.6649	12.1285	11.7888	12.0126	11.7626	11.6738	11.8261	12.1483	12.0353	12.1462	12.2094	12.3611	12.0371	11.5933	11.7852	12.0987	11.9987	11.9914	12.1037	11.9551	12.3502	11.6461	11.3378	11.4993	11.9649	12.1976	11.8116	12.0401	12.1376	12.0038	11.4719	11.3566	11.6624
Q14697	Q14697	GANAB_HUMAN	GANAB	10	Neutral alpha-glucosidase AB	10.9534	10.7647	11.0329	11.0819	10.9809	10.8777	11.0553	10.9745	11.1573	10.7828	10.4597	11.0137	10.7407	10.3345	10.7123	10.6827	11.0371	10.8722	11.0095	10.9371	11.0248	10.7775	10.7579	11.2931	11.169	11.1109	10.2691	10.4419	10.6302	10.7464	10.8987	10.5208	10.3665	10.9496	10.889	11.221	10.9935	11.0004	10.8575	11.0666	11.1021	11.0732	11.0407	10.9122
P04406	P04406	G3P_HUMAN	GAPDH	18	Glyceraldehyde-3-phosphate dehydrogenase	13.8421	14.0888	14.4779	14.3088	14.1923	14.3569	14.5853	14.5687	14.8346	14.5724	14.5752	14.6171	14.2108	14.5635	14.4245	14.9207	14.5198	14.6197	14.3065	14.6548	14.0607	14.4998	14.1119	14.5348	14.6072	14.5915	14.105	14.1025	14.1855	14.459	14.5084	14.569	13.8552	13.838	14.5191	14.7075	14.6652	14.8694	14.8914	14.6654	15.0553	14.7522	14.9952	15.1424
P41250	P41250	GARS_HUMAN	GARS1	6	Glycine--tRNA ligase	10.4144	10.369	10.6533	10.6164	10.9752	10.712	10.7564	10.596	10.6113	10.3953	9.66688	10.5138	10.7969	11.0555	10.8185	10.6462	10.5661	10.6119	10.4416	10.6756	10.579	10.3981	10.4041	10.7751	10.6074	10.5953	10.7785	10.1897	10.4653	10.5816	10.6295	11.1545	10.2263	10.6857	10.4745	10.6091	10.6718	10.5356	10.7205	10.6767	10.6666	10.3657	10.4825	10.4288
P22102	P22102	PUR2_HUMAN	GART	2	Trifunctional purine biosynthetic protein adenosine-3	10.9148	11.0122	11.0167	11.071	10.9519	10.8365	11.2668	11.053	11.2376	10.4559	NA	11.067	11.3301	10.9449	11.331	11.037	10.9935	11.1849	11.033	10.8269	11.0999	11.2048	10.8437	11.1491	10.4195	11.205	10.808	11.8768	10.7171	11.1243	11.1199	11.2189	11.1243	10.9043	11.0874	NA	10.8667	10.7481	11.0362	11.1806	11.0518	11.2149	10.8336	11.1342
P50440	P50440	GATM_HUMAN	GATM	10	Glycine amidinotransferase, mitochondrial	11.7661	12.4029	12.2851	11.9243	11.4932	11.8858	12.4384	12.4021	12.4913	12.1863	12.192	12.1395	11.6565	11.6764	11.2522	12.2212	12.6837	12.4319	12.2305	12.2248	11.8395	11.7902	11.4342	12.4858	12.0265	12.582	12.0234	12.1038	11.9466	11.9169	11.8207	11.9323	12.2235	11.9847	12.4335	11.9882	12.0366	12.238	11.7341	12.0668	11.8158	12.443	12.0509	12.3996
Q04446	Q04446	GLGB_HUMAN	GBE1	6	1,4-alpha-glucan-branching enzyme	10.6493	10.6629	10.3698	10.6345	10.6526	10.531	10.3242	10.3185	10.3868	10.2236	10.7168	10.9958	10.7657	10.7681	11.4526	10.4666	10.4737	10.682	10.8111	10.4543	10.6242	10.6471	10.9964	10.2048	10.5413	10.2228	10.622	10.3349	10.9193	10.8569	10.5366	10.7025	10.7254	10.251	10.5827	10.5503	10.6605	10.438	10.4817	10.4012	10.4648	10.9809	10.777	10.8992
P02774	P02774	VTDB_HUMAN	GC	4	Vitamin D-binding protein	NA	12.3987	13.166	14.2989	12.8041	13.8761	11.7617	12.7422	12.5722	13.3104	13.2866	13.6325	13.8722	14.409	15.5017	12.6139	12.4439	11.4503	12.3563	13.2532	13.4619	12.9834	14.0047	12.2354	12.5312	12.5814	12.2902	13.3665	13.218	13.7715	13.9177	14.3294	13.2448	13.7541	12.7425	NA	12.4082	12.4527	13.1031	13.8004	13.6221	11.7397	12.5476	12.5052
P48506	P48506	GSH1_HUMAN	GCLC	4	Glutamate--cysteine ligase catalytic subunit	11.0516	10.7477	11.149	10.7383	11.2796	10.9157	11.2787	11.112	11.2411	10.9425	11.2863	11.0802	11.0285	10.5696	10.2984	11.2811	10.9472	11.1744	11.1771	11.0346	11.013	11.1172	11.1233	11.1556	11.0447	11.2594	11.2598	10.6539	11.0843	11.1649	11.0933	11.0858	10.9984	10.6812	11.0873	11.2441	11.0384	10.5669	10.7023	10.8512	10.9364	11.019	10.7209	10.8809
P31150	P31150	GDIA_HUMAN	GDI1	9	Rab GDP dissociation inhibitor alpha	11.1607	11.169	11.036	10.7043	10.7962	10.8582	11.0199	10.9253	11.0046	10.6972	11.4468	10.909	11.0659	10.7594	10.5094	11.3587	11.3256	11.2637	11.0018	11.1745	10.9751	10.9695	10.8473	10.9978	10.9396	11.0718	10.8763	11.0894	11.0741	10.9397	10.9236	10.5127	11.5187	10.9926	11.2038	11.1635	11.1877	11.0373	11.0959	10.9763	10.7699	11.1534	11.2017	11.0923
P50395	P50395	GDIB_HUMAN	GDI2	26	Rab GDP dissociation inhibitor beta	13.5708	13.6569	13.665	13.5147	13.4695	13.5574	13.6517	13.578	13.7815	13.5957	13.5838	13.6579	13.7984	13.4545	13.4878	13.5236	13.6815	13.8163	13.7184	13.6021	13.6832	13.6716	13.5464	13.7054	13.6382	13.6231	13.6557	13.6995	13.7249	13.5623	13.5481	13.4876	13.6452	13.5541	13.6307	13.5261	13.5155	13.3186	13.4998	13.4197	13.568	13.569	13.4559	13.5724
O75223	O75223	GGCT_HUMAN	GGCT	3	Gamma-glutamylcyclotransferase	11.136	10.6707	11.2307	12.0967	10.852	11.2155	11.1872	11.4462	10.6596	11.5827	11.7689	11.1675	11.1061	11.5899	11.0753	11.1287	11.0443	10.7721	10.9138	11.0156	11.0729	11.0926	11.6016	10.7043	10.9559	10.9742	11.7436	10.8441	10.8988	11.1748	11.3771	11.3714	11.432	11.0625	10.8192	10.5331	11.0728	10.8451	11.083	10.8255	11.0287	10.5342	10.7464	10.9956
Q92820	Q92820	GGH_HUMAN	GGH	10	Gamma-glutamyl hydrolase	11.4154	11.3615	10.664	11.2093	11.5466	11.3867	11.0453	11.1758	10.9197	11.6727	12.062	11.4683	11.23	11.8444	11.7136	11.5725	11.317	11.1551	11.1802	11.1337	11.366	11.0687	11.7075	11.054	11.2386	10.9335	11.407	11.2524	11.2405	11.1892	11.5342	11.6768	11.4301	11.5308	11.5271	11.2591	10.9437	11.3128	11.1224	11.3394	10.911	11.0342	11.089	11.1747
Q9NUV9	Q9NUV9	GIMA4_HUMAN	GIMAP4	2	GTPase IMAP family member 4	10.9742	10.8707	11.0785	10.7164	10.5628	10.8676	11.3477	10.6215	10.9761	10.4644	NA	11.0239	10.7872	10.2011	NA	10.1239	10.7027	10.7869	11.4134	11.211	11.068	11.076	10.5433	11.1771	11.4773	11.2149	10.9187	NA	11.3985	10.6117	10.8374	10.6152	10.9022	11.0033	10.9369	11.4884	11.6854	11.0636	10.8734	11.1403	10.8038	11.2928	11.2072	11.5088
P06280	P06280	AGAL_HUMAN	GLA	2	Alpha-galactosidase A	10.531	10.1761	9.84148	10.1281	10.7343	10.0073	9.95732	10.0756	9.8747	10.1732	8.99036	9.97139	10.3495	10.2816	10.4138	10.1869	10.3586	10.2226	9.74126	9.61436	9.90541	10.2469	10.0551	10.1455	10.3394	10.198	10.4715	9.295	9.96437	9.91642	10.6002	10.0392	9.91317	10.8087	9.7891	10.0697	9.86519	9.65332	9.78916	10.6353	9.83781	9.92241	10.2606	9.62833
P16278	P16278	BGAL_HUMAN	GLB1	12	Beta-galactosidase	11.0054	11.2054	11.5306	11.4674	11.3765	11.1185	10.947	11.0168	10.8597	10.9518	11.1254	11.3331	11.3894	11.1301	11.4033	10.9022	11.0525	10.8014	11.3297	11.459	10.9172	11.3636	10.84	11.0299	10.7383	10.9407	10.9395	11.0045	11.0044	11.1816	11.3287	11.2312	10.191	10.6815	11.0047	11.5507	11.1255	11.0889	11.2305	11.7523	11.4027	10.6181	10.8546	10.8061
Q04760	Q04760	LGUL_HUMAN	GLO1	6	Lactoylglutathione lyase	12.525	12.6165	12.4447	12.2747	12.2451	12.4488	12.9161	12.8953	13.0879	12.7109	12.5571	12.7301	12.6203	12.1136	12.431	12.7754	12.8528	12.9736	12.7386	12.8056	12.5532	12.6739	12.455	13.0403	12.9415	12.7491	12.7978	12.6773	12.6071	12.452	12.6055	12.5803	12.9049	12.5054	13.0303	12.5796	12.6318	12.2449	11.9675	12.1719	12.2909	12.792	12.5948	12.706
Q9HC38	Q9HC38	GLOD4_HUMAN	GLOD4	9	Glyoxalase domain-containing protein 4	12.5832	12.5819	12.8032	12.3406	12.3314	12.4975	12.2881	12.467	12.5117	12.4373	12.6641	12.3679	12.6131	12.0225	12.2792	12.3352	12.4804	12.4107	12.6756	12.6101	12.4746	12.4932	12.2099	12.4593	12.0206	12.3463	12.4444	12.4999	12.4941	12.5474	12.4817	12.3353	12.4189	11.8924	12.2238	12.1629	12.4965	12.293	12.1046	11.9372	12.1414	12.2747	12.1695	12.0402
P35754	P35754	GLRX1_HUMAN	GLRX	3	Glutaredoxin-1	10.9764	10.7883	11.1845	11.2214	11.1924	11.0908	11.1185	10.7075	11.0335	11.116	11.1795	11.5782	11.1276	11.1031	11.0094	11.086	10.8956	11.0232	11.104	11.2969	11.3242	11.0999	10.3217	10.9833	10.9275	10.8895	11.418	11.4329	11.3314	10.8486	11.0544	10.9392	10.8474	10.4684	10.801	11.1876	10.6841	10.6948	10.8723	10.4581	10.9476	10.0835	10.4113	10.689
O76003	O76003	GLRX3_HUMAN	GLRX3	7	Glutaredoxin-3	11.2839	11.2458	11.2938	11.1931	10.8382	11.3979	11.4249	11.1035	11.2395	11.0669	11.3571	11.7091	11.1504	11.0184	11.2152	10.8783	11.1872	11.2997	11.411	11.1027	11.224	11.2784	11.2271	11.3838	11.3679	11.3812	10.9209	11.1086	11.269	11.1972	10.7409	11.2498	10.987	11.4811	11.0826	11.0472	11.2425	11.237	11.3788	11.002	11.4732	11.5295	11.2262	11.5782
P00367	P00367;P49448	DHE3_HUMAN	GLUD1	14	Glutamate dehydrogenase 1, mitochondrial	11.6769	11.9015	12.0617	12.1082	11.7286	11.8177	11.805	12.033	12.0145	11.2178	11.2322	11.7877	11.6534	11.8288	11.3261	11.9006	11.7522	11.3355	12.0463	12.2691	11.6183	12.0871	11.3412	12.2464	11.8437	11.8543	11.5459	11.6934	11.4181	11.7099	11.8942	11.9329	11.4064	11.5898	12.2207	11.5569	11.424	11.4925	10.9696	11.9176	11.512	11.3008	11.3303	11.4625
P17900	P17900	SAP3_HUMAN	GM2A	7	Ganglioside GM2 activator	14.041	14.161	14.1422	13.6322	13.5371	13.7459	13.2886	13.3895	13.334	13.9903	14.3512	14.1702	13.6439	13.5002	13.6915	13.3087	13.1813	13.1533	14.1697	14.178	13.6139	13.5826	13.4459	13.4044	13.6614	13.3947	13.902	14.0855	14.044	13.7015	13.6042	13.5501	13.6253	13.5578	13.3698	14.3339	14.3892	14.3878	13.8733	14.1775	13.9931	13.8417	13.8297	13.8598
P60983	P60983	GMFB_HUMAN	GMFB	2	Glia maturation factor beta	11.6043	11.8176	11.9526	11.8235	11.4757	11.4518	11.8128	12.1099	12.0802	11.4444	11.7764	11.8114	11.6391	11.6461	11.6666	11.8308	11.7676	11.6933	12.0829	11.987	12.1361	11.924	11.4446	11.8328	11.9992	12.0106	12.0907	11.6738	11.7765	11.9738	11.8018	11.9767	12.074	11.972	11.8395	11.7382	11.8951	11.4562	11.2414	11.5093	11.0934	11.567	11.6284	11.8185
O60234	O60234	GMFG_HUMAN	GMFG	4	Glia maturation factor gamma	11.6563	12.0353	12.3675	11.9091	11.688	11.8585	12.4561	12.4077	12.5713	11.5913	11.9961	11.8384	12.074	11.8277	12.3951	11.9913	12.2574	12.3625	12.1036	12.197	12.0927	12.5363	12.071	12.3298	12.1229	12.3302	11.9438	11.9762	12.1422	12.2011	12.2603	12.0464	12.0717	12.2021	11.9966	12.076	12.2659	11.8137	12.1149	11.9094	12.06	12.3948	12.1161	12.3859
P04899	P04899	GNAI2_HUMAN	GNAI2	6	Guanine nucleotide-binding protein G(i) subunit alpha-2	11.7467	11.9466	12.0819	12.0414	11.6399	11.9191	12.1124	12.0895	12.0697	11.4197	11.5184	11.925	12.0873	11.9011	12.248	11.7958	11.7105	11.7895	11.9855	11.81	11.9242	11.7942	11.9388	12.015	11.8114	12.0361	11.2793	11.4832	11.7816	11.9798	11.8386	11.8857	11.461	11.8002	11.9452	12.0312	12.0557	12.3073	12.2035	12.3365	12.2875	12.4064	12.4371	12.587
P46926	P46926;Q8TDQ7	GNPI1_HUMAN	GNPDA1	16	Glucosamine-6-phosphate isomerase 1	13.5544	13.5263	13.6608	13.0794	13.1859	13.1614	13.2123	13.3286	13.5501	13.4979	13.7823	13.6673	13.4528	13.29	13.2414	13.3049	13.1644	13.5309	13.6991	13.7503	13.3621	13.3148	13.3136	13.3883	13.3225	13.3206	13.7936	13.6624	13.6944	13.3802	13.3828	13.3418	13.576	13.1733	13.4507	13.6093	13.7468	13.3772	13.1362	13.2201	13.0363	13.0576	13.0989	13.431
P15586	P15586	GNS_HUMAN	GNS	10	N-acetylglucosamine-6-sulfatase	13.3438	13.314	13.3172	12.8688	13.1148	12.8565	12.5581	12.5125	12.9181	13.1499	13.3236	13.4337	12.8945	12.8216	12.9209	12.6278	12.5248	12.5999	13.264	13.5535	13.0881	12.9738	12.9512	12.8047	12.5753	12.8105	13.3645	13.3143	13.2072	13.239	13.2294	13.0804	12.6602	12.3551	12.8062	13.33	13.6035	13.4927	13.0686	13.5757	13.3727	12.4481	12.8293	12.9426
P17174	P17174	AATC_HUMAN	GOT1	12	Aspartate aminotransferase, cytoplasmic	12.382	12.0731	12.223	12.0581	12.1251	12.2415	12.1125	12.0783	12.1357	12.3099	12.2474	11.7876	12.2658	12.1633	11.9394	12.2507	12.0593	12.2265	12.3078	12.2305	12.2983	12.1311	12.3116	12.0525	12.1303	12.2015	12.0346	12.399	12.2288	12.3417	12.2064	12.0342	12.2556	11.9361	12.2954	12.5561	12.4499	12.0614	12.1554	12.0278	12.1353	12.4295	11.9878	12.127
P00505	P00505	AATM_HUMAN	GOT2	12	Aspartate aminotransferase, mitochondrial	11.2531	11.1094	11.0358	11.1241	11.1284	11.0686	11.0616	11.0482	11.0514	10.7334	11.038	10.6771	11.0819	10.8046	10.8997	10.7194	10.8131	10.7459	11.0201	10.9911	11.0625	11.1112	10.9359	11.2752	10.9816	10.9779	10.9018	11.1639	10.8034	11.1621	11.2326	11.2102	10.9273	10.8887	11.1832	10.8071	10.962	10.6815	10.7404	11.1243	10.8129	10.686	10.861	10.6851
P06744	P06744	G6PI_HUMAN	GPI	20	Glucose-6-phosphate isomerase	13.3571	13.3023	13.3856	13.2404	13.1259	13.3419	13.3555	13.3211	13.5397	13.2412	13.3002	13.1321	13.5347	13.2811	13.1911	13.4075	13.2128	13.4623	13.4476	13.3882	13.3267	13.5462	13.3367	13.4697	13.3759	13.3008	13.4186	13.4451	13.4041	13.3873	13.5471	13.3815	13.4106	13.2274	13.3914	13.2166	13.2584	13.04	13.289	13.1429	13.2428	13.3135	12.9127	13.2437
Q14956	Q14956	GPNMB_HUMAN	GPNMB	2	Transmembrane glycoprotein NMB	15.3205	15.3271	15.2508	14.1991	15.1254	14.5917	14.2625	14.2642	14.2458	14.8339	15.3978	15.5758	15.0538	14.7514	15.0442	14.092	14.0021	14.2476	15.2352	15.1666	14.7953	14.5387	14.2399	14.0936	14.1158	14.4959	15.1279	14.6328	15.2511	14.8736	15.0884	14.5067	14.2645	14.5624	14.6344	15.5096	14.9434	15.2551	15.0361	15.4237	14.9649	13.3702	14.2339	14.6523
P07203	P07203	GPX1_HUMAN	GPX1	9	Glutathione peroxidase 1	12.3529	12.4187	12.7194	12.6153	12.5342	12.3074	12.3546	12.5545	12.471	12.2039	12.139	12.2098	12.0624	12.1499	12.5105	12.3267	12.1557	12.1342	12.4259	12.6926	12.0353	12.482	11.972	12.5862	12.3943	12.4126	12.007	12.2584	12.385	12.1668	12.2989	12.1493	11.783	11.8501	12.4609	12.402	12.4962	12.3349	11.9474	12.2862	12.4134	12.2665	12.0292	12.2843
P36969	P36969	GPX4_HUMAN	GPX4	2	Phospholipid hydroperoxide glutathione peroxidase	10.5559	9.60203	10.0017	9.3327	9.54255	9.66551	9.17801	10.0363	9.64783	10.1854	10.602	9.79706	9.81654	10.5093	NA	9.67631	NA	9.18423	10.1574	10.2436	9.91918	9.77706	NA	9.82555	NA	9.54027	10.1811	10.0896	9.86299	9.53582	NA	9.48639	9.99102	NA	NA	9.73169	9.78868	10.167	9.66452	9.72683	9.80995	9.53633	8.99965	9.47438
P62993	P62993	GRB2_HUMAN	GRB2	9	Growth factor receptor-bound protein 2	12.842	12.64	12.6149	12.3534	12.3987	12.4089	12.5079	12.4048	12.6402	12.5756	12.5364	12.4824	12.6451	11.9239	12.1348	12.4011	12.6152	12.5258	12.7914	12.5692	12.5555	12.2662	12.2562	12.5995	12.6087	12.5201	12.7685	12.6646	12.8684	12.3104	12.678	12.2958	12.7254	12.5746	12.226	12.7352	12.5616	12.49	12.3991	12.1368	12.3899	12.4626	12.4179	12.6282
Q9UBQ7	Q9UBQ7	GRHPR_HUMAN	GRHPR	2	Glyoxylate reductase/hydroxypyruvate reductase	10.2169	9.68365	9.45568	9.92197	NA	NA	10.0641	10.326	9.9978	NA	NA	10.1135	9.66284	9.59892	9.28813	NA	10.1254	9.65583	9.84729	9.78701	9.99423	10.2407	9.99235	9.95849	9.86727	10.1985	10.1613	9.90146	10.1944	9.32308	10.2612	9.89179	NA	NA	NA	9.79601	9.67277	9.82764	9.85659	10.3941	10.3178	9.18141	9.56377	9.90601
P28799	P28799	GRN_HUMAN	GRN	2	Progranulin	NA	9.75758	9.12842	9.58997	10.2458	9.58052	9.92905	9.74652	9.71007	NA	NA	NA	9.51981	9.87155	NA	9.33266	9.92669	9.68765	9.55404	9.46568	NA	9.4383	9.79614	10.1289	10.4418	9.88197	NA	NA	9.1609	9.25258	9.28319	9.74046	9.84866	9.64669	9.4668	8.58807	9.32051	9.24184	9.48365	9.9714	9.58919	9.14609	9.75946	10.1219
Q9HAV7	Q9HAV7	GRPE1_HUMAN	GRPEL1	2	GrpE protein homolog 1, mitochondrial	11.0095	NA	NA	10.7183	NA	NA	11.5731	11.066	11.1125	NA	NA	10.266	10.9477	NA	NA	11.147	10.9708	NA	NA	10.5373	10.804	NA	10.2936	10.6062	10.4165	10.9349	NA	NA	10.4596	11.0288	NA	NA	NA	10.1758	NA	NA	10.6655	NA	10.8058	10.9185	10.8426	10.2356	10.5141	NA
Q96QA5	Q96QA5	GSDMA_HUMAN	GSDMA	2	Gasdermin-A	10.097	NA	NA	11.2552	10.4631	NA	10.148	10.2011	9.72349	10.5877	10.0619	NA	9.09204	12.0494	10.5374	10.6337	9.88647	NA	9.86408	9.69043	NA	9.54937	NA	NA	10.3374	9.21306	10.3762	NA	9.782	NA	NA	10.0622	NA	10.5946	NA	10.1846	10.1169	10.1623	10.2456	NA	9.79623	9.66423	9.81865	9.98371
P06396	P06396	GELS_HUMAN	GSN	26	Gelsolin	14.1369	14.0585	14.167	14.2048	14.2204	14.1999	14.2147	14.0248	14.2635	13.839	13.8354	13.9034	14.326	14.0057	14.2027	13.9846	14.1446	14.225	14.0331	13.9546	14.204	14.3289	14.1492	14.2146	13.9281	14.1021	13.8957	14.0248	13.9772	14.3343	14.244	14.0892	14.0039	14.0027	13.9331	13.9954	13.9612	13.7876	14.2554	14.1366	14.2138	14.0809	13.9598	13.9991
P00390	P00390	GSHR_HUMAN	GSR	10	Glutathione reductase, mitochondrial	12.5309	12.705	12.5028	11.9848	12.1039	12.0892	12.1622	12.2161	12.5072	12.554	12.3475	12.3299	12.3552	12.0892	11.7798	12.4739	12.27	12.3052	12.4842	12.5393	12.3012	12.1173	11.9707	12.5515	12.301	12.3312	12.7347	12.5122	12.6153	12.0851	12.1475	12.1444	12.3768	12.0052	12.2947	12.3792	12.4729	12.1614	11.7956	11.6432	11.7929	11.9274	12.0611	12.1772
P48637	P48637	GSHB_HUMAN	GSS	13	Glutathione synthetase	12.4349	12.1513	12.1108	11.7994	12.2653	12.1573	11.8135	11.729	12.0613	12.1337	12.2475	12.3871	12.2075	11.888	12.0025	11.8337	11.6737	11.833	12.3797	12.1635	12.1939	12.1471	11.9966	12.0102	11.9103	11.7599	12.1568	12.3741	12.2283	12.2723	12.5003	11.9214	11.8544	11.979	12.0232	12.2715	12.3486	11.9801	11.852	12.1405	11.9235	11.8653	11.6347	11.9701
P78417	P78417	GSTO1_HUMAN	GSTO1	11	Glutathione S-transferase omega-1	13.1342	12.8683	13.0425	13.4537	13.6022	13.6387	13.6185	13.6422	13.524	12.5731	12.801	12.9828	13.6565	13.3654	13.5982	13.3254	13.4704	13.6922	13.0014	12.9067	13.8448	13.8603	13.621	13.8361	13.7635	13.7261	12.8473	13.2074	12.9004	13.7416	13.7631	13.6955	13.6338	13.5448	13.6398	13.0278	12.9639	12.8631	13.6364	13.6527	13.72	13.682	13.5179	13.5247
P09211	P09211	GSTP1_HUMAN	GSTP1	10	Glutathione S-transferase P	13.53	13.4582	13.5791	13.1755	13.1522	13.23	13.38	13.4673	13.3452	13.193	13.4587	13.4223	13.3676	13.1944	13.2431	13.2966	13.435	13.5631	13.5141	13.3095	13.4059	13.222	13.1421	13.5207	13.3028	13.32	13.6698	13.4686	13.4765	13.1304	13.4211	13.048	13.5945	13.2274	13.4302	13.2604	13.2815	13.0736	13.1883	12.7684	12.8478	13.3097	13.2182	13.1516
P08236	P08236	BGLR_HUMAN	GUSB	3	Beta-glucuronidase	9.9098	10.51	10.3763	10.2131	10.275	10.2432	10.086	10.0702	10.0213	10.2165	11.0067	9.99805	10.2669	9.3881	9.80468	10.1212	10.3145	9.82849	10.187	10.1732	10.1317	10.4593	10.3164	9.84205	10.2039	9.82964	10.0833	10.2279	10.1215	10.0189	10.142	10.448	NA	9.60838	9.8279	10.2059	10.0785	10.0144	10.6031	10.5109	10.5858	9.634	9.51571	10.2131
P46976	P46976	GLYG_HUMAN	GYG1	2	Glycogenin-1	12.0854	11.6719	11.8821	11.6176	11.7618	12.0252	11.7663	12.1849	11.6805	11.624	11.354	11.5813	11.8845	11.9513	11.8072	11.4387	11.9455	11.9474	12.0393	11.8245	12.0136	12.1094	12.1242	11.7891	12.077	11.7832	11.8318	11.8415	11.7492	12.0107	12.3648	11.8039	12.021	12.0703	12.1112	11.718	11.99	11.2204	11.8715	11.9498	11.8177	11.9878	11.5524	11.6395
P62805	P62805	H4_HUMAN	H4C1	7	Histone H4	11.7522	12.0805	11.4645	12.3104	12.315	13.8014	12.1994	11.771	11.4875	12.3361	12.2128	12.9587	12.8227	12.0246	12.464	12.3827	12.0518	12.0181	12.1034	11.9019	11.8389	11.5388	11.8571	11.2022	12.1509	11.3595	11.2804	11.5306	11.4341	13.9781	11.2227	12.0948	11.6784	12.3608	12.5035	13.5042	13.4694	14.2348	13.5562	13.6398	14.3189	14.1483	14.0441	14.0579
Q16836	Q16836	HCDH_HUMAN	HADH	4	Hydroxyacyl-coenzyme A dehydrogenase, mitochondrial	12.3005	12.546	12.5855	12.5478	12.1119	12.2854	12.6511	12.7235	12.8426	11.8551	12.4287	12.3328	12.2826	12.1641	12.4968	12.5423	12.5286	12.4861	12.5198	12.7198	11.9054	12.5511	12.1915	12.8169	12.4618	12.9473	12.1418	12.0795	12.1172	12.4371	12.408	12.0217	12.0059	12.4184	12.3517	11.9862	12.1609	12.3243	11.6561	12.0823	12.0645	12.1576	11.9361	12.4335
Q16775	Q16775	GLO2_HUMAN	HAGH	2	Hydroxyacylglutathione hydrolase, mitochondrial	10.5477	10.4281	10.5624	10.639	9.93926	10.2888	10.5803	10.4093	10.2093	NA	10.65	10.3349	10.8961	10.2375	10.0044	10.6583	10.5559	10.3913	10.4761	10.6261	10.6559	9.9189	10.496	10.4343	10.8979	10.2065	10.3344	10.3935	10.4271	10.1068	11.019	10.2839	10.2832	10.7724	10.2806	10.3713	10.4674	10.2376	10.4138	10.779	11.2601	10.5374	10.0922	10.5481
P42357	P42357	HUTH_HUMAN	HAL	3	Histidine ammonia-lyase	10.2822	9.30574	9.10394	10.0081	9.92484	9.12654	8.79943	9.45498	9.0294	9.72741	10.4299	NA	8.81877	10.233	NA	NA	NA	9.24559	9.45091	9.11869	NA	NA	NA	NA	9.31644	NA	9.99697	8.50581	9.469	NA	NA	NA	10.1981	9.80838	NA	9.55674	NA	8.476	9.67077	NA	9.36177	NA	NA	9.63829
P12081	P12081;P49590	HARS1_HUMAN	HARS1	11	Histidine--tRNA ligase, cytoplasmic	10.5913	10.1921	10.3033	9.9811	10.6649	10.7359	10.5744	10.5202	10.6564	10.3212	10.3032	9.89828	10.7924	10.1374	10.7315	10.4852	10.3032	10.742	10.5304	10.6009	10.6565	10.7293	10.458	10.5356	10.7437	10.4944	10.3964	10.4359	10.4785	10.7097	10.5408	10.5611	10.4352	10.6669	10.5094	10.4655	10.5007	10.5635	10.7623	10.4524	10.745	10.6672	10.7279	10.6748
Q8TDQ0	Q8TDQ0	HAVR2_HUMAN	HAVCR2	3	Hepatitis A virus cellular receptor 2	NA	10.2133	10.5939	10.8429	11.5897	10.3653	10.0644	10.4896	10.1851	12.8236	12.6201	12.4391	12.6871	12.9017	12.9846	13.165	12.8766	12.6078	10.3129	10.8567	11.2574	10.5694	11.0213	10.5021	10.9052	10.7276	12.5005	12.2067	12.3615	12.6016	12.447	13.1509	13.5766	12.9505	13.0729	10.6699	11.1962	11.7441	11.8344	12.5084	11.9035	12.2845	12.6252	12.4216
P69905	P69905	HBA_HUMAN	HBA1	7	Hemoglobin subunit alpha	12.4754	12.003	12.9435	13.4055	12.7497	14.433	12.3407	12.0632	12.0492	12.9735	12.6252	13.025	13.209	13.8768	15.1084	12.1877	12.1434	12.2898	12.1233	12.6882	12.7617	12.1715	13.6571	11.5449	12.0765	12.616	11.5354	12.8203	12.4774	13.149	12.6173	13.9766	12.3804	13.1052	11.9999	12.5931	12.8867	12.4404	12.8361	13.1466	13.788	11.9173	12.6056	12.5239
P68871	P02042;P68871	HBB_HUMAN	HBB	9	Hemoglobin subunit beta	14.6118	12.9856	14.4613	13.7446	13.5319	16.3393	13.9694	12.6883	12.6017	13.365	13.3302	13.1492	13.5786	14.1826	15.972	12.678	12.6299	12.0778	12.8611	13.2926	13.2737	12.8423	14.0107	12.5211	13.2236	14.3786	12.7884	13.6059	13.3134	13.6163	13.0788	14.1089	13.3189	13.5626	12.8167	13.3254	13.69	13.4898	13.1554	13.638	13.6661	12.7765	13.3245	13.1268
P14317	P14317	HCLS1_HUMAN	HCLS1	14	Hematopoietic lineage cell-specific protein	11.5617	11.3849	11.5953	10.9404	11.2945	11.0791	11.7383	11.7381	11.8188	11.1514	11.1101	11.1447	11.7113	11.0706	10.9579	11.3368	11.5537	11.7142	11.5229	11.3883	11.4501	11.7638	11.1301	11.8533	11.5877	11.7484	10.9934	11.521	11.4127	11.4596	11.0818	11.1668	11.3487	11.4605	11.4075	11.6056	11.8173	11.7663	11.6805	11.6145	11.8924	12.1089	11.8079	11.4804
P51858	P51858	HDGF_HUMAN	HDGF	4	Hepatoma-derived growth factor	10.3393	10.3627	10.8714	10.556	10.8599	10.7541	10.8289	11.071	10.7971	NA	NA	10.7303	11.2266	9.61352	10.9045	10.5565	10.6968	11.1901	10.8527	10.5344	10.6772	10.6342	10.5472	10.8355	11.1097	10.8832	9.8675	10.6242	10.4231	10.4197	10.5234	10.7134	10.6343	11.0232	10.8207	11.1904	11.0297	11.0616	11.381	10.9876	11.3047	11.1818	11.183	11.1321
Q9NRV9	Q9NRV9	HEBP1_HUMAN	HEBP1	3	Heme-binding protein 1	10.3162	10.3265	10.3728	9.66267	9.61552	NA	10.0075	9.87605	9.81311	NA	NA	10.506	9.60124	NA	NA	9.53942	NA	9.54865	10.0156	10.2475	NA	9.4325	NA	9.69941	9.51346	9.20574	9.92308	10.1336	9.73551	9.422	NA	NA	NA	9.19738	9.46424	10.2819	10.6884	10.3858	10.2674	NA	9.47226	10.1449	10.0899	9.90279
Q9Y5Z4	Q9Y5Z4	HEBP2_HUMAN	HEBP2	3	Heme-binding protein 2	NA	9.68362	9.46769	9.45507	9.37249	9.65382	9.41776	9.44125	9.34447	9.33895	NA	NA	9.71846	10.0227	10.0181	9.02728	9.22928	9.46523	9.45699	9.65364	9.10377	9.4471	9.68997	9.75906	NA	9.33618	9.33947	9.56911	9.56824	9.98075	9.89797	NA	9.43417	9.39345	9.8163	9.6075	9.4582	9.70083	9.28602	NA	9.63432	9.25556	9.53474	9.26161
P06865	P06865	HEXA_HUMAN	HEXA	15	Beta-hexosaminidase subunit alpha	13.201	13.4679	13.3491	13.1282	13.1529	13.1433	12.5257	12.5897	12.6166	13.3579	13.3077	13.3852	13.1906	13.0256	13.1904	12.5698	12.6451	12.5188	13.4331	13.3917	13.0979	13.1694	12.7668	12.7089	12.656	12.539	13.2285	13.1152	13.2617	13.1193	13.3644	13.1231	12.6641	12.62	12.8458	13.5855	13.3964	13.3653	13.0359	13.4763	13.3859	12.515	12.8224	12.8123
P07686	P07686	HEXB_HUMAN	HEXB	20	Beta-hexosaminidase subunit beta	14.3153	14.401	14.4181	14.334	14.3536	14.4116	13.7726	13.8115	13.8278	14.1446	14.4725	14.3883	14.4339	14.3406	14.3572	13.8075	13.7707	13.7487	14.3395	14.3724	14.361	14.4471	14.0278	13.9372	13.743	13.8332	14.2421	14.2718	14.1673	14.4775	14.5306	14.2741	13.6529	13.7558	13.8631	14.4452	14.3775	14.3066	14.2441	14.6222	14.4107	13.831	13.8752	13.9108
Q04756	Q04756	HGFA_HUMAN	HGFAC	2	Hepatocyte growth factor activator	NA	NA	9.35342	9.81249	NA	9.29633	NA	8.65341	NA	NA	8.8954	NA	9.2526	10.7322	9.46742	NA	NA	NA	NA	9.29854	8.90934	8.95691	9.60066	8.99515	NA	8.78933	9.71215	NA	9.55315	9.42234	9.19229	9.67584	9.15712	9.7245	NA	8.93179	9.30993	8.78703	NA	9.6929	9.42149	NA	8.81292	NA
Q6NVY1	Q6NVY1	HIBCH_HUMAN	HIBCH	2	3-hydroxyisobutyryl-CoA hydrolase, mitochondrial	NA	NA	8.9798	8.9898	9.08283	NA	9.30715	NA	8.67913	NA	NA	NA	9.00701	NA	9.29115	NA	NA	NA	NA	8.857	8.58426	9.07531	NA	8.89301	9.11679	NA	NA	NA	NA	9.27575	9.34904	NA	NA	9.18516	9.03202	NA	NA	8.26438	NA	8.95275	8.76244	NA	8.79399	8.62738
P49773	P49773	HINT1_HUMAN	HINT1	4	Adenosine 5'-monophosphoramidase HINT1	10.9073	11.134	10.8135	10.8228	11.1505	10.465	11.1877	10.949	11.594	10.8095	10.5311	11.4758	10.4024	10.934	10.7356	11.5122	11.0945	11.466	10.774	10.9307	10.6855	11.033	9.96029	11.1221	11.3985	11.153	10.6705	10.4251	10.7152	11.1728	10.7731	NA	11.2102	11.4943	11.2882	11.3145	11.3126	11.0019	11.6236	11.0263	10.9441	11.0491	11.5284	11.4412
P19367	P19367	HXK1_HUMAN	HK1	14	Hexokinase-1	11.8012	11.8746	11.7882	11.3168	11.6356	11.3945	11.6241	11.8101	11.7964	11.0585	11.1967	11.4782	11.4877	10.9977	11.4828	11.1953	11.5244	11.3856	11.609	11.4534	11.3206	11.4226	10.743	11.8707	11.5604	11.5929	11.3067	11.4497	11.4483	11.4308	11.2157	11.3123	10.8846	11.607	11.6	11.3137	11.5106	11.3417	11.4722	11.5388	11.2849	11.5873	11.5008	11.5221
P52790	P52790	HXK3_HUMAN	HK3	6	Hexokinase-3	NA	9.95359	10.3826	10.5728	11.0846	10.5335	10.3676	10.0059	10.4425	10.2101	9.81007	10.4085	10.5449	10.5873	10.7513	10.094	10.4291	10.6185	10.145	9.77202	10.6957	10.4522	10.5816	10.0011	9.98389	10.4049	9.83047	NA	10.0429	10.8038	10.4141	10.3993	10.3212	10.1018	10.4203	10.5715	9.88378	9.85971	10.8045	10.6145	10.6752	10.0988	10.1987	10.3036
P09601	P09601	HMOX1_HUMAN	HMOX1	3	Heme oxygenase 1	10.4296	10.5799	10.4536	10.409	10.2218	10.0889	10.1207	10.06	9.73366	10.1246	10.2116	10.4656	9.82553	NA	NA	9.91543	11.2027	9.85345	10.4592	10.4055	10.2008	9.94072	9.68011	9.65169	9.83756	9.9593	10.416	10.2817	10.12	9.5195	NA	NA	NA	NA	9.85802	10.5313	10.5205	10.2766	9.86833	10.0806	9.95077	9.06844	9.50769	NA
P50135	P50135	HNMT_HUMAN	HNMT	5	Histamine N-methyltransferase	11.7542	11.5668	11.7872	11.5877	11.413	11.8814	11.5102	11.6598	11.9646	11.8252	11.8103	11.8278	11.8569	11.6663	11.6487	11.077	11.4443	11.4744	11.7118	11.7337	12.1685	11.8129	11.7439	11.6452	11.5754	11.7097	11.9091	11.2961	11.9892	11.5819	11.5419	12.1503	11.8311	11.8984	11.4012	11.9885	12.1815	11.6527	11.7632	11.7726	11.7224	11.8954	12.0089	11.9173
P22626	P22626	ROA2_HUMAN	HNRNPA2B1	13	Heterogeneous nuclear ribonucleoproteins A2/B1	13.8028	13.8387	13.7782	12.8193	13.4585	13.7086	13.992	14.015	13.863	13.4378	13.5503	13.7104	14.0726	13.2778	13.4622	13.4646	13.6754	13.8057	13.927	13.768	13.3554	13.932	13.5125	13.9265	13.9084	13.7916	13.392	13.7989	13.7411	13.8621	13.1905	13.4269	13.6261	13.8271	13.6014	13.7211	13.9331	13.9688	14.015	13.7327	14.012	14.1143	13.88	13.3974
P51991	P51991	ROA3_HUMAN	HNRNPA3	3	Heterogeneous nuclear ribonucleoprotein A3	NA	NA	9.37136	NA	NA	9.3487	9.90524	9.97421	10.5448	NA	NA	NA	9.38377	NA	NA	NA	NA	9.27127	NA	9.84569	9.02699	9.8423	NA	9.98641	9.69294	9.67421	NA	NA	9.18404	NA	NA	10.301	NA	NA	NA	10.0747	9.83388	9.49284	9.65794	9.81606	9.57456	10.1956	10.048	9.38502
Q99729	Q99729	ROAA_HUMAN	HNRNPAB	4	Heterogeneous nuclear ribonucleoprotein A/B	10.1127	10.3363	10.8658	10.4734	10.5291	10.77	11.4781	11.2041	11.3215	9.80654	10.473	10.7117	10.2819	NA	NA	10.5703	10.7325	10.9871	10.6306	NA	10.3085	10.1862	NA	11.1774	NA	11.0101	10.2034	NA	10.4756	10.9149	10.2348	10.5376	10.5091	NA	10.5439	9.58429	9.75377	10.8234	10.4454	10.1803	11.0039	10.8847	10.6908	10.7834
P07910	P07910	HNRPC_HUMAN	HNRNPC	5	Heterogeneous nuclear ribonucleoproteins C1/C2	10.1548	10.5894	10.2106	9.86798	10.1309	10.84	10.6902	10.3804	10.6169	10.1611	9.88602	10.6795	10.6203	9.69007	10.6791	10.2139	10.5899	10.1783	10.3467	10.5631	10.6668	10.2068	NA	10.3836	10.3676	10.0468	10.0837	9.78045	10.407	11.0113	10.5419	8.8114	10.1042	9.66516	10.4096	10.8985	10.5073	11.19	11.161	10.1598	10.8803	11.043	11.2911	10.533
Q14103	Q14103	HNRPD_HUMAN	HNRNPD	7	Heterogeneous nuclear ribonucleoprotein D0	11.4056	11.663	11.586	11.1925	11.5773	11.4652	11.8584	11.6654	11.6854	11.3058	11.2548	11.4442	11.5337	10.7348	10.8657	11.1699	11.5971	11.6178	11.5823	11.4738	11.4111	11.6237	11.1346	11.8165	11.4663	11.5356	11.0848	11.2012	11.3728	11.7268	11.0965	11.3248	11.0069	11.4075	11.3315	11.4552	11.5832	11.7687	11.5947	11.4064	11.5234	11.9386	11.6012	11.6549
O14979	O14979	HNRDL_HUMAN	HNRNPDL	2	Heterogeneous nuclear ribonucleoprotein D-like	NA	NA	10.4693	NA	NA	9.78707	10.3736	10.4584	10.255	NA	NA	NA	NA	9.85827	NA	NA	NA	10.6009	NA	9.97807	9.60661	9.63016	10.1617	NA	10.2964	9.7116	NA	9.93701	NA	10.2562	NA	NA	NA	9.53087	9.73916	NA	10.0938	9.31787	9.85612	NA	NA	9.90065	NA	9.93136
P52597	P31943;P52597;P55795	HNRPF_HUMAN	HNRNPF	4	Heterogeneous nuclear ribonucleoprotein F	10.49	10.7647	10.5822	10.0906	10.1969	NA	10.6369	10.6054	10.6292	NA	NA	10.9145	10.3557	NA	NA	NA	10.2403	10.7449	10.5993	10.6559	10.4488	10.512	10.8999	10.3273	10.8977	10.4993	10.3668	10.5681	10.4473	10.1659	10.6102	NA	9.90564	10.5683	10.319	10.5331	10.7122	10.8193	10.8338	10.3761	10.8838	10.9983	10.9091	10.69
P61978	P61978	HNRPK_HUMAN	HNRNPK	17	Heterogeneous nuclear ribonucleoprotein K	11.5735	11.7564	11.908	10.8368	11.5169	11.9357	12.4185	12.3813	12.3106	11.1656	11.2718	11.5673	11.9128	11.0841	11.8999	11.2911	11.8953	12.1983	11.8136	12.0013	10.8698	12.0211	11.2845	12.2951	11.9009	12.4409	11.2188	11.3957	11.6065	11.8385	11.3424	11.5347	11.2439	12.0278	11.8784	11.9734	12.3238	12.1173	12.0609	11.8422	12.2335	12.4309	12.4354	11.7809
P14866	P14866	HNRPL_HUMAN	HNRNPL	4	Heterogeneous nuclear ribonucleoprotein L	10.601	10.7812	10.3768	10.1055	10.872	10.6455	10.9702	10.8487	10.7084	10.135	9.99775	10.5894	10.3592	10.5707	10.607	10.515	10.4279	10.1324	10.4217	10.6005	10.5384	10.7344	10.1649	10.745	10.5701	10.8496	10.0636	10.3669	10.094	10.5835	10.3195	10.9236	9.71471	10.3168	10.8444	10.191	10.3631	10.7037	10.5674	10.8657	10.5241	10.3402	10.8108	10.3787
P52272	P52272	HNRPM_HUMAN	HNRNPM	2	Heterogeneous nuclear ribonucleoprotein M	9.25113	9.05595	9.81459	NA	NA	9.06014	9.14529	NA	9.04093	NA	NA	9.06045	9.24359	NA	8.39646	NA	9.03605	9.48049	NA	9.35024	NA	9.43458	NA	9.07314	NA	8.74159	NA	NA	NA	9.13598	NA	NA	NA	NA	NA	9.13804	9.33135	9.66237	8.99103	NA	9.23994	9.50719	9.74589	9.09317
O43390	O43390	HNRPR_HUMAN	HNRNPR	3	Heterogeneous nuclear ribonucleoprotein R	9.80249	9.72069	9.08842	NA	NA	NA	10.011	9.51951	9.63277	9.81174	NA	NA	9.14794	NA	NA	NA	9.92088	9.45443	9.43655	9.82005	NA	9.06157	NA	10.0127	9.25999	9.5785	NA	9.29626	NA	9.69078	NA	NA	NA	9.38065	9.83641	9.33857	9.53377	9.78031	9.43001	9.19798	9.09635	9.3477	9.40983	9.00739
P00738	P00738	HPT_HUMAN	HP	6	Haptoglobin	10.7493	11.2484	10.6551	11.1885	11.3799	11.2903	10.4547	10.8094	10.5302	11.6238	12.0819	11.6694	10.7633	11.7334	11.8524	11.5463	11.1242	10.7988	11.0648	10.4982	11.6208	10.6441	11.3385	10.7537	10.7506	10.8813	11.7198	11.1293	11.2594	10.9818	10.9728	11.4181	11.4803	11.4486	11.0833	11.229	11.0662	11.0721	10.8012	11.5485	10.922	10.851	11.2739	11.2847
O60760	O60760	HPGDS_HUMAN	HPGDS	6	Hematopoietic prostaglandin D synthase	11.7781	11.9971	11.9996	12.3877	12.0955	12.0558	12.7227	12.8319	12.8456	11.981	11.8966	11.817	12.2119	12.3668	12.5087	12.5183	12.7475	12.5094	12.1805	12.2946	12.2624	12.4663	12.129	12.8495	12.4532	12.9003	12.105	12.1905	12.1951	12.4506	12.382	12.4122	12.5121	12.6853	12.8807	11.7678	11.9049	11.6558	11.8413	11.8311	12.0995	12.3172	12.3881	12.5283
P00492	P00492	HPRT_HUMAN	HPRT1	8	Hypoxanthine-guanine phosphoribosyltransferase	10.4551	10.5578	10.6466	10.674	10.288	10.4578	11.0717	11.1555	11.3491	10.613	10.4121	10.8562	10.7728	10.4686	10.6914	10.9412	11.0172	11.5444	10.3634	10.6158	10.6534	10.8669	10.6711	11.4346	10.9337	11.1338	10.623	11.146	10.5207	10.9101	10.6316	10.7554	11.2845	10.8686	11.1152	10.4055	10.5239	10.539	10.5425	10.1851	10.5641	11.313	11.0318	10.9964
P02790	P02790	HEMO_HUMAN	HPX	32	Hemopexin	18.1886	18.7766	18.1613	19.1521	19.4638	19.273	18.5227	18.6685	18.4309	19.6191	19.633	19.1864	18.7154	19.4901	19.4459	19.1954	19.1751	18.8766	18.8205	18.8459	19.3145	18.7199	19.6581	18.523	18.9007	18.8726	19.3604	19.0878	19.2515	18.8356	19.1983	19.4097	19.5108	19.433	19.1506	18.7912	18.7335	19.173	18.5491	19.0801	18.8516	18.636	19.1121	18.9026
P04196	P04196	HRG_HUMAN	HRG	3	Histidine-rich glycoprotein	NA	NA	NA	NA	NA	NA	NA	NA	NA	NA	NA	NA	NA	NA	10.8026	NA	NA	NA	NA	9.73812	NA	NA	9.65419	NA	NA	NA	NA	NA	NA	NA	NA	NA	NA	NA	NA	13.3043	12.0192	12.8858	12.3692	12.9343	13.0044	12.7539	13.3056	13.0563
Q53T59	Q53T59	H1BP3_HUMAN	HS1BP3	2	HCLS1-binding protein 3	10.7567	10.1113	9.91288	9.44975	9.85924	10.2539	9.91742	10.3556	9.92446	NA	10.2466	10.085	10.4485	9.84286	9.91651	9.53235	9.76507	9.99198	10.031	10.3431	9.78722	10.2873	9.9702	9.87413	10.0581	10.0925	9.98793	9.7828	10.2123	9.98968	10.0647	9.90304	9.49093	9.64955	9.68058	10.0941	10.3233	10.493	10.6061	10.1107	10.2677	10.0921	9.91944	9.68768
P51659	P51659	DHB4_HUMAN	HSD17B4	9	Peroxisomal multifunctional enzyme type 2	14.456	14.0698	14.6873	13.9347	14.3833	14.0234	14.3158	13.8321	14.1258	14.2838	13.894	14.8409	14.3024	13.81	13.9688	14.0061	13.9936	14.2318	14.4884	14.3134	14.2409	13.9301	13.9534	14.456	14.2479	14.3092	14.5489	13.5866	14.4513	14.0718	13.8079	13.605	13.7719	14.1257	13.9575	14.5276	14.2833	14.901	14.5568	13.8694	13.9879	14.219	14.6152	14.2309
P07900	P07900	HS90A_HUMAN	HSP90AA1	13	Heat shock protein HSP 90-alpha	10.8152	10.0185	10.7308	10.1819	10.5937	10.443	10.7037	10.4183	10.7025	10.9574	10.3126	10.7543	11.0805	9.6283	NA	10.4435	9.88789	10.6955	10.759	10.3462	10.4858	10.446	10.3577	10.331	11.1078	10.442	9.59663	9.66766	10.2603	11.1957	10.5135	10.7018	11.1168	10.441	9.69408	11.9675	11.2546	12.2312	12.5824	11.2252	12.6235	12.7366	12.0732	11.9632
P08238	P07900;P08238;Q14568;Q58FF8	HS90B_HUMAN	HSP90AB1	23	Heat shock protein HSP 90-beta	12.3894	11.5233	12.4761	11.5145	12.7274	11.8764	12.6638	12.1985	12.453	12.0025	11.6351	12.488	12.991	11.4831	11.9787	12.0028	11.945	12.4045	12.163	11.9817	12.254	11.9713	11.9065	12.2403	12.6389	12.0425	11.5714	11.2637	11.5787	12.5496	11.7403	12.1086	11.9583	12.1935	11.7189	13.7206	13.0989	14.0974	14.4201	12.9644	14.462	14.242	14.0229	13.8884
P14625	P14625	ENPL_HUMAN	HSP90B1	22	Endoplasmin	12.5135	12.2533	13.1782	12.4815	12.8724	12.0054	13.7919	13.266	13.3573	11.5654	11.6184	12.6155	13.0796	11.9039	12.6347	12.6317	12.394	13.1779	12.7354	12.7736	12.4404	12.5887	12.1479	13.4113	13.322	13.3785	11.6874	11.1337	11.9078	12.6229	11.779	12.4073	11.8543	12.7827	12.68	13.2277	12.8871	13.337	13.2953	13.2018	13.6519	13.8317	13.7992	13.4362
P34932	P34932	HSP74_HUMAN	HSPA4	22	Heat shock 70 kDa protein 4	11.6815	11.5615	11.6885	11.4723	11.5214	11.5792	11.5065	11.4521	11.6013	11.363	11.5787	11.1391	11.6237	11.3973	11.4773	11.4871	11.4622	11.3517	11.6804	11.5905	11.6114	11.5113	11.3914	11.6755	11.4384	11.5148	11.5369	11.4463	11.4995	11.6389	11.4777	11.6413	11.6247	11.4945	11.5333	11.5532	11.5486	11.4756	11.51	11.4005	11.3736	11.1588	11.2572	11.5559
P11021	P11021	BIP_HUMAN	HSPA5	31	Endoplasmic reticulum chaperone BiP	13.6212	13.6125	13.8218	13.7281	13.6994	13.438	14.0612	13.9913	14.0345	13.0685	13.1938	13.4938	13.8282	13.286	13.5701	13.8657	13.6942	13.8904	13.5873	13.6256	13.5771	13.6261	13.3719	14.1803	13.932	14.0555	13.3136	12.9927	13.2768	13.7788	13.5854	13.3652	13.644	13.6897	13.8487	13.5167	13.3901	13.5291	13.4934	13.7332	13.5648	13.6444	13.6789	13.6879
P11142	P11142;P54652	HSP7C_HUMAN	HSPA8	25	Heat shock cognate 71 kDa protein	15.2296	15.2456	15.2295	15.0979	15.023	15.0948	15.4108	15.3553	15.4542	14.8784	15.101	14.9193	15.2321	14.8691	15.1612	15.1273	15.1988	15.3458	15.265	15.2593	15.1141	15.255	14.9978	15.4261	15.2785	15.4131	15.0557	15.1757	15.1572	15.2676	15.1855	15.1418	15.2321	15.0952	15.2799	14.9581	15.0227	14.8792	15.1109	15.0527	15.0915	15.125	14.9888	15.1496
P38646	P38646	GRP75_HUMAN	HSPA9	9	Stress-70 protein, mitochondrial	11.8877	11.9647	12.0284	12.0248	11.6607	11.7094	12.1107	11.8576	12.0183	11.649	10.541	11.3852	11.481	11.5578	11.6229	11.8172	11.4408	11.5124	11.6747	11.8648	10.8917	12.0327	11.1399	12.2246	11.4227	11.6421	10.9919	11.288	11.0103	11.5911	11.3064	11.61	11.0302	11.2836	11.6489	11.6703	11.6946	11.8757	11.6601	11.8374	11.8123	11.844	11.6973	11.7746
P04792	P04792	HSPB1_HUMAN	HSPB1	4	Heat shock protein beta-1	10.4935	10.4109	10.5125	NA	9.72928	10.274	9.73356	9.82503	9.44847	10.7895	NA	10.9133	9.96763	NA	NA	10.3604	9.8525	10.1787	10.2517	10.305	10.0385	10.0548	10.0048	9.35926	10.2063	9.86697	10.5402	10.0043	10.3741	10.3708	10.166	10.4545	10.3351	NA	9.85635	10.6948	10.5593	11.0632	10.5779	10.7342	10.5525	10.4631	10.1794	9.97282
P10809	P10809	CH60_HUMAN	HSPD1	11	60 kDa heat shock protein, mitochondrial	11.7533	11.5064	11.6147	11.2256	11.0208	12.0498	11.286	11.4006	11.423	11.4604	11.1369	11.3561	11.5457	11.5781	11.4763	11.0801	11.656	11.2361	11.505	10.6653	10.9252	11.4159	11.2142	11.3578	11.0641	10.8606	11.5331	9.97015	10.7264	11.4745	NA	11.3338	10.9344	11.7147	11.5236	11.1689	11.3912	11.4029	11.2793	11.4229	11.021	10.947	11.3956	11.3226
P61604	P61604	CH10_HUMAN	HSPE1	7	10 kDa heat shock protein, mitochondrial	14.0393	14.0523	14.0872	13.9164	13.9595	13.8931	14.0056	14.2758	14.1262	13.5216	13.7326	13.9205	13.9306	13.5901	13.8374	13.9281	13.9476	13.8128	14.0676	13.9259	13.8036	14.0245	13.242	14.3169	13.898	14.2005	13.5512	13.9266	13.5498	14.105	14.0266	13.6549	13.397	13.9086	14.2343	13.6228	13.4716	13.4977	13.2466	13.731	13.2341	13.6252	13.3256	13.6023
Q92598	Q92598	HS105_HUMAN	HSPH1	14	Heat shock protein 105 kDa	11.0621	10.916	11.1418	10.9739	10.98	10.7893	11.1798	11.1608	11.3443	10.3903	10.9457	10.7083	11.0854	10.7903	10.644	11.0646	10.8594	11.2122	11.0181	11.1264	11.016	11.1674	11.0195	11.339	10.9084	11.1162	10.7781	10.9256	10.887	11.0088	11.0358	11.055	10.5441	10.9445	11.0672	10.8819	10.9245	10.7782	10.9314	11.1162	10.8792	10.8587	10.9394	11.0868
P05362	P05362	ICAM1_HUMAN	ICAM1	2	Intercellular adhesion molecule 1	8.67475	9.63804	9.19668	8.91972	NA	NA	NA	8.99552	NA	9.24316	10.3093	9.43253	9.0522	9.79927	10.5446	10.3365	9.84968	9.56732	NA	9.62853	9.17569	9.55884	NA	9.40148	9.33	9.3853	9.72242	9.50102	9.97162	9.47642	9.90189	9.92242	9.81386	10.2485	9.89079	9.33497	9.42165	9.91974	9.47536	10.0478	9.55995	9.61979	9.63397	9.50286
O75144	O75144	ICOSL_HUMAN	ICOSLG	2	ICOS ligand	9.98653	9.53527	9.7164	10.0048	10.3596	9.91045	9.67157	9.78429	9.50127	11.4786	11.2325	11.1285	10.6551	11.2765	11.1833	11.5278	11.3443	10.9421	9.83505	9.98636	10.1439	10.2606	10.9153	9.74198	10.1909	9.93664	10.3749	10.6679	10.9586	10.6056	10.5628	11.3726	11.2305	11.1485	11.3416	10.502	10.3956	10.4703	10.3607	11.1957	10.3115	10.7796	10.9666	11.2053
P14735	P14735	IDE_HUMAN	IDE	7	Insulin-degrading enzyme	10.3622	10.0595	10.0849	10.4558	9.91503	10.0957	10.6068	10.5103	10.4812	10.2385	10.3745	10.4652	10.2143	10.1107	10.5943	10.4143	10.451	10.3223	10.5246	10.1258	10.331	10.2788	10.2365	10.3732	10.883	10.4259	10.1131	10.2643	10.0872	9.99098	10.3629	10.2153	10.1778	10.3706	10.0706	10.0732	10.3435	10.2766	10.3888	9.84088	10.4743	10.3999	10.376	10.6702
O75874	O75874	IDHC_HUMAN	IDH1	19	Isocitrate dehydrogenase [NADP] cytoplasmic	14.3836	14.4601	14.6683	14.3435	14.2015	14.36	14.6076	14.5778	14.6237	14.408	14.512	14.6708	14.5855	14.3611	14.3427	14.4356	14.4732	14.5342	14.715	14.7099	14.4763	14.6103	14.4362	14.7733	14.5188	14.6123	14.5199	14.5941	14.6405	14.4701	14.5141	14.5051	14.4038	14.3023	14.4912	14.6388	14.8005	14.6501	14.3032	14.3735	14.5328	14.477	14.4762	14.4853
P48735	P48735	IDHP_HUMAN	IDH2	12	Isocitrate dehydrogenase [NADP], mitochondrial	11.2349	11.3451	11.6086	11.6157	11.5701	11.5138	11.942	11.7363	11.5804	11.492	11.3767	11.7415	11.4176	11.4857	11.5981	11.3062	11.3029	11.1102	11.4294	11.6889	11.3217	11.8705	11.3477	12.2745	11.2648	11.8216	11.166	10.8428	11.1602	11.3687	11.7118	11.2973	11.2588	11.2173	11.4351	11.4305	10.9909	11.3858	11.0404	11.7953	11.331	11.3921	11.5592	11.2255
Q13907	Q13907	IDI1_HUMAN	IDI1	2	Isopentenyl-diphosphate Delta-isomerase 1	11.2065	10.8873	10.6437	10.094	9.78161	10.2955	10.7905	10.3815	10.7951	10.8644	9.97649	10.6736	9.75475	10.7632	9.63145	10.2707	10.6949	10.1368	10.4007	10.7146	10.4483	10.4932	10.5346	10.5995	10.3175	10.6079	10.6629	9.97047	10.741	10.3528	10.8712	10.273	10.7232	11.3374	10.4246	10.609	10.727	10.6632	10.2422	10.6311	10.3784	10.1074	10.4613	10.4652
P13284	P13284	GILT_HUMAN	IFI30	3	Gamma-interferon-inducible lysosomal thiol reductase	NA	11.6347	11.4952	11.7927	10.8457	11.0011	10.2253	10.8328	11.5285	11.0948	11.3968	11.8466	10.9905	11.2024	10.5762	10.7402	10.8333	11.0246	12.0766	12.3136	11.5961	11.7677	11.5557	11.065	11.4541	11.0368	11.635	11.4394	11.1511	11.8066	11.4159	11.7403	11.1201	11.1886	11.3657	11.1886	12.7053	12.664	11.4623	12.0784	12.4257	11.6057	11.7384	11.6297
P01579	P01579	IFNG_HUMAN	IFNG	6	Interferon gamma	9.90517	NA	NA	NA	NA	NA	NA	NA	NA	NA	NA	NA	NA	NA	NA	NA	NA	NA	12.236	11.8016	12.5321	11.9968	12.6652	12.2961	11.4204	11.9906	NA	NA	NA	NA	NA	NA	NA	NA	NA	NA	NA	NA	NA	NA	NA	NA	NA	NA
P01344	P01344	IGF2_HUMAN	IGF2	2	Insulin-like growth factor II	NA	9.46381	10.4201	11.0215	10.723	11.1305	9.82479	10.3969	9.94822	NA	11.1067	10.8819	10.6325	10.9985	11.6883	10.4372	10.4244	10.1674	9.65186	10.2169	11.0487	10.0323	10.6715	9.99839	10.4896	10.127	10.5329	10.6135	10.8098	11.0101	10.4807	11.0832	10.9891	10.9535	10.7197	NA	8.85434	10.3118	10.1654	10.4465	10.1927	9.95639	9.89803	9.96114
P22692	P22692	IBP4_HUMAN	IGFBP4	4	Insulin-like growth factor-binding protein 4	12.1454	12.6595	12.7697	13.2026	13.886	13.6648	13.4218	14.0356	13.298	13.3621	13.2708	12.9045	13.4056	13.8179	13.663	14.1947	13.7575	13.4075	12.7322	12.8734	13.9275	13.3042	13.8028	13.667	13.874	13.3935	13.3703	12.646	13.146	13.5271	13.5226	13.6429	14.2225	14.256	14.0166	12.4962	11.9518	12.6178	13.1206	13.2757	13.0467	13.3242	13.9884	13.3722
P24593	P24593	IBP5_HUMAN	IGFBP5	3	Insulin-like growth factor-binding protein 5	NA	10.3751	10.7995	10.4407	11.0009	10.8501	10.4325	10.3477	10.3438	10.9414	10.9994	10.9543	10.5243	11.0106	10.9845	10.983	10.8436	10.8789	10.4638	10.847	11.2164	10.2792	10.6248	10.7524	10.3072	10.7824	10.9965	11.0477	11.0624	10.8722	11.1166	11.0602	11.1832	10.7633	11.0918	11.1119	10.1761	11.033	10.545	10.5376	10.0951	10.7585	10.869	10.6511
P01876	P01876;P01877;P0DOX2	IGHA1_HUMAN	IGHA1	10	Immunoglobulin heavy constant alpha 1	12.6688	12.9333	12.2371	12.9448	12.9946	13.1275	12.1548	12.496	12.2323	13.5337	13.8588	13.1536	12.6175	13.179	13.4305	13.1655	12.71	12.6181	12.4767	12.6569	13.0189	12.5871	13.2686	12.3577	12.0954	12.6056	13.284	13.1397	13.0287	12.7423	13.0059	13.26	13.3042	12.9847	12.784	12.7898	12.3634	12.6957	12.4086	12.6841	12.5793	12.1264	12.7439	12.3943
P01857	P01857;P01860;P01861;P0DOX5	IGHG1_HUMAN	IGHG1	12	Immunoglobulin heavy constant gamma 1	15.3491	15.5852	15.0135	15.7292	16.0172	15.8564	15.0844	15.3078	14.9763	16.2745	16.3335	15.8487	15.3602	16.178	16.049	16.0305	15.7862	15.3769	15.4151	15.3414	15.8068	15.1359	16.0267	15.2564	15.2015	15.4975	15.9587	15.8078	15.8079	15.4274	15.8097	15.8067	15.9685	15.8827	15.6985	15.4499	14.9927	15.3357	15.001	15.5913	14.858	14.875	15.3278	15.2303
P01859	P01859	IGHG2_HUMAN	IGHG2	4	Immunoglobulin heavy constant gamma 2	11.4894	11.9157	11.6775	11.8213	12.9265	12.5977	11.8865	12.1346	11.5147	12.642	12.1178	12.8203	11.8165	12.4152	12.7895	12.3411	12.2919	12.6127	12.1513	11.7622	12.4338	11.6817	13.4724	11.9604	12.2793	11.8046	12.358	12.2826	12.0714	12.0341	13.1634	12.5625	12.4474	12.5943	12.7327	11.8737	12.172	11.8108	11.8873	12.3075	11.8264	11.6625	11.522	11.8464
P01861	P01861	IGHG4_HUMAN	IGHG4	4	Immunoglobulin heavy constant gamma 4	14.2875	14.6743	14.2822	14.8376	15.1504	14.8127	13.9214	14.2391	13.9537	15.3953	15.2872	14.7799	14.4841	15.1562	15.1715	15.0999	14.7391	14.5583	14.2899	14.3888	14.9558	14.356	15.1175	14.2753	14.313	14.3435	15.0847	14.8936	14.8666	14.5954	14.5802	15.0796	15.0213	14.7962	14.5576	13.8511	13.9695	14.4324	14.1518	14.6994	13.8887	13.9737	14.4072	14.1541
P01834	P01834;P0DOX7	IGKC_HUMAN	IGKC	4	Immunoglobulin kappa constant	12.5163	12.836	12.2076	12.9809	12.8244	12.9088	12.1991	12.1716	11.6883	13.119	13.1178	12.7826	12.4189	13.2602	12.9624	12.8273	12.6815	12.217	12.4607	12.4902	12.7382	12.3025	13.0272	12.2766	12.0029	11.9281	13.1349	12.2518	12.6862	12.3914	12.819	12.862	12.9865	13.1184	12.7749	12.7167	12.3645	12.6299	12.1613	12.3555	12.3591	12.1315	12.2342	12.3916
P06312	P06312	KV401_HUMAN	IGKV4-1	2	Immunoglobulin kappa variable 4-1	11.4154	11.1515	10.3957	11.2751	11.7071	11.291	11.0835	10.9768	10.6929	11.7187	11.7419	11.2158	11.0317	11.5028	11.6193	11.536	11.5054	10.9027	11.03	10.8136	11.6681	11.0375	11.6635	10.7675	11.1303	11.1511	11.6059	11.3923	11.5631	11.1945	11.158	11.6121	11.9571	11.639	11.5464	11.3131	10.91	11.0133	10.5833	11.2581	10.9119	10.9914	11.2643	11.1913
B9A064	P0CG04;P0DOY2;P0DOY3;A0M8Q6;P0CF74;B9A064;P0DOX8	IGLL5_HUMAN	IGLL5	4	Immunoglobulin lambda-like polypeptide 5	12.5412	12.8637	12.37	12.8495	13.3771	13.1888	12.239	12.5255	12.0528	13.5225	13.3735	13.0726	12.5764	13.5317	13.5354	13.3783	13.0868	12.7121	12.5875	12.6562	12.9327	12.4221	13.1907	12.3553	12.1498	12.3789	13.1477	13.0029	12.88	12.7056	12.8142	13.2404	13.2868	13.1754	13.0344	12.3606	12.1645	12.4748	12.3363	12.6286	11.9998	11.899	12.6221	12.3827
P22301	P22301	IL10_HUMAN	IL10	2	Interleukin-10	NA	NA	NA	NA	NA	NA	NA	NA	NA	9.5485	NA	9.66911	9.46409	9.70147	NA	10.8367	11.055	9.73717	NA	NA	NA	NA	9.92786	NA	NA	NA	NA	NA	9.39322	10.164	NA	9.85665	11.1728	10.854	9.58077	NA	NA	8.73555	9.08653	NA	9.30526	10.2103	9.92025	9.44049
P01583	P01583	IL1A_HUMAN	IL1A	2	Interleukin-1 alpha	NA	NA	NA	NA	NA	NA	NA	NA	NA	NA	NA	NA	8.7033	8.8173	9.51691	10.6275	10.0314	9.21087	NA	NA	NA	NA	NA	NA	NA	NA	NA	NA	NA	8.97872	NA	NA	NA	8.99669	NA	NA	NA	NA	NA	NA	NA	9.43867	9.03924	8.66178
P01584	P01584	IL1B_HUMAN	IL1B	6	Interleukin-1 beta	NA	9.34271	NA	NA	NA	NA	8.89947	NA	9.16623	10.9553	11.3886	12.1664	12.0623	12.4026	12.5311	12.7523	12.5642	11.8506	9.37463	NA	NA	9.97888	10.2296	9.74867	9.89238	10.2503	11.3332	11.0543	11.0556	11.8051	12.0505	12.2469	11.4939	12.019	11.9777	11.0521	11.0229	11.5203	11.224	12.0996	12.1567	12.634	12.5192	11.8145
P18510	P18510	IL1RA_HUMAN	IL1RN	4	Interleukin-1 receptor antagonist protein	9.88381	9.47082	NA	NA	10.5488	NA	NA	9.44148	NA	11.3504	11.0689	11.5478	11.2155	11.6869	11.6529	12.6939	12.3548	11.3734	NA	9.49757	NA	NA	10.7708	NA	NA	9.61273	11.0625	10.5611	11.138	11.2649	11.2953	11.6017	12.8017	12.4065	11.7285	10.3511	9.57346	10.2204	10.0791	10.6321	10.1668	11.1259	11.571	10.8222
P05231	P05231	IL6_HUMAN	IL6	7	Interleukin-6	NA	NA	NA	NA	NA	NA	NA	NA	NA	13.0642	13.536	13.3586	13.7219	14.2103	14.3629	15.356	15.1738	12.9601	NA	NA	NA	NA	NA	NA	NA	NA	11.9304	12.3587	12.3629	12.9835	13.0563	13.2181	14.7898	14.6843	13.3642	11.2328	10.981	10.5412	11.6023	11.9333	11.7382	13.3404	13.3188	12.0793
Q12905	Q12905	ILF2_HUMAN	ILF2	2	Interleukin enhancer-binding factor 2	9.59976	9.48766	9.79905	9.59803	9.71704	10.0377	9.71305	9.70143	9.19461	9.73803	10.1273	NA	9.65936	NA	NA	9.67271	9.56995	9.76679	9.4733	9.98829	9.84083	9.59399	NA	9.5575	9.62382	10.1327	9.13289	NA	10.0505	9.81839	9.11465	9.03292	NA	9.93678	NA	10.1368	9.60532	10.109	9.93497	9.34877	9.99778	9.82773	10.0274	9.8294
Q12906	Q12906;Q96SI9	ILF3_HUMAN	ILF3	4	Interleukin enhancer-binding factor 3	9.748	9.89099	10.5239	10.1177	10.3081	10.1976	10.5898	10.5835	10.3028	9.73085	NA	9.94357	10.3409	NA	10.5757	NA	10.39	10.6678	10.1592	10.3049	9.83774	10.2254	9.70188	10.4241	10.3992	10.1995	9.91355	9.62677	10.1874	10.4407	10.2738	9.74368	10.4396	NA	NA	10.4622	10.7052	10.6184	10.5833	10.7701	10.4467	10.8225	10.5613	10.405
P01308	P01308	INS_HUMAN	INS	2	Insulin	16.0067	17.7553	18.4877	18.7787	19.4351	19.2931	18.8901	18.7049	18.3888	19.6221	19.3669	19.3014	18.4914	19.2021	19.8921	19.059	19.0767	18.8767	18.0685	18.1224	18.7124	18.2236	18.3927	18.2981	17.9402	17.9063	19.1152	18.9277	19.1033	18.519	18.9799	18.5222	19.2685	18.8491	18.8233	16.6164	16.7833	17.5831	17.9947	18.3456	17.8485	17.8442	18.105	17.7135
O00410	O00410	IPO5_HUMAN	IPO5	4	Importin-5	NA	9.39227	9.55131	NA	9.40338	9.48589	9.2727	9.63346	9.45182	NA	NA	NA	9.3389	9.64799	10.0542	NA	9.54113	9.10336	NA	9.42887	NA	9.68693	NA	9.52004	9.46777	NA	NA	9.38406	9.72536	9.51775	NA	9.51241	9.47678	9.57989	10.4441	NA	9.38463	9.21599	8.92337	9.3974	8.99931	8.98077	9.19014	9.31824
P46940	P46940	IQGA1_HUMAN	IQGAP1	48	Ras GTPase-activating-like protein IQGAP1	11.7358	11.6401	12.162	11.3893	11.6414	11.712	12.2475	11.8619	12.0746	11.5147	11.5927	11.8665	11.9265	11.0036	11.5816	11.5376	11.6041	11.9231	11.9144	12.079	11.6364	11.785	11.6313	12.1075	11.7765	12.2182	11.3947	11.7112	11.853	11.8153	11.3583	11.3195	11.2382	11.5249	11.6559	12.3177	12.432	12.3586	12.3191	11.8211	12.286	12.335	12.2985	12.0408
Q13576	Q13576	IQGA2_HUMAN	IQGAP2	2	Ras GTPase-activating-like protein IQGAP2	9.18479	NA	9.4563	NA	NA	NA	NA	NA	8.7103	NA	NA	NA	9.74584	NA	NA	NA	NA	NA	NA	9.55601	9.21872	NA	NA	NA	NA	NA	8.78287	9.78313	NA	NA	NA	NA	NA	NA	NA	9.0195	9.64756	9.36646	9.24589	NA	8.87105	8.59996	9.0996	NA
Q8WZA9	Q8WZA9	IRGQ_HUMAN	IRGQ	4	Immunity-related GTPase family Q protein	10.3281	9.94332	9.72295	9.84557	10.048	9.70425	10.3327	10.0033	10.0656	NA	9.77465	10.2618	10.2282	10.3308	10.1374	10.0524	9.9339	9.84067	9.78997	9.90724	10.0643	10.2153	9.80396	10.2513	10.0823	9.78552	9.83924	9.93367	9.69654	10.2012	10.0625	9.79141	10.0454	10.2527	10.31	9.50962	10.13	9.75672	9.82416	9.71486	10.4739	9.95261	10.0724	9.8634
P53990	P53990	IST1_HUMAN	IST1	2	IST1 homolog	11.8061	11.3231	11.8788	11.164	NA	12.0577	11.1222	11.4342	11.2943	11.7969	NA	12.0969	11.7985	12.7824	NA	NA	11.4529	11.9852	11.1221	11.9851	12.2758	11.3675	11.1857	11.0195	10.4928	11.5196	11.1782	NA	11.2849	12.1503	11.3109	11.964	12.0217	11.9134	NA	11.3359	11.014	11.4099	11.4696	12.0903	11.665	11.8192	11.1195	10.7608
P19823	P19823	ITIH2_HUMAN	ITIH2	8	Inter-alpha-trypsin inhibitor heavy chain H2	12.4799	12.5481	13.2337	14.1444	12.9916	13.991	11.5195	12.5121	12.0645	13.3398	13.0443	13.4313	13.7384	14.5138	15.3012	12.6879	12.5353	11.8278	12.3668	13.0375	13.4101	12.6605	14.1527	12.0946	12.4668	12.1174	12.2179	13.7735	13.3651	13.6436	13.7874	14.3511	13.1751	13.8805	12.4503	12.7923	12.9182	12.4932	13.3698	13.854	13.9119	11.8848	12.7671	12.5431
Q06033	Q06033	ITIH3_HUMAN	ITIH3	5	Inter-alpha-trypsin inhibitor heavy chain H3	10.6461	10.7066	11.1625	11.6207	11.6373	11.6844	10.349	10.9462	10.6904	10.7966	11.2256	11.7778	11.3221	11.8548	12.1278	11.2215	10.6152	10.3393	10.5734	11.0838	11.397	10.9563	11.6147	10.6876	10.6932	10.6676	10.6364	11.2808	11.445	11.7851	11.4033	12.3597	10.9284	11.9584	10.7165	10.8461	10.5264	10.6762	10.9179	11.454	11.0447	10.1597	11.0984	10.7817
Q14624	Q14624	ITIH4_HUMAN	ITIH4	12	Inter-alpha-trypsin inhibitor heavy chain H4	15.492	15.5523	15.0229	15.8656	16.134	16.0211	15.2443	15.3279	15.0476	16.2155	16.5244	15.6518	15.3892	16.3425	16.2531	15.8859	15.7063	15.393	15.4509	15.5731	16.0193	15.4531	16.4929	15.1616	15.6927	15.4278	15.8612	15.9681	15.8493	15.579	16.0198	16.1691	16.4497	16.2112	15.8464	16.2321	16.1094	15.9808	15.7487	16.1772	15.7531	15.7171	16.1655	15.7688
P26440	P26440	IVD_HUMAN	IVD	2	Isovaleryl-CoA dehydrogenase, mitochondrial	NA	9.85562	10.3314	10.3652	NA	NA	9.93913	9.75189	9.80859	NA	NA	9.60496	9.82753	NA	NA	9.81099	9.6062	NA	9.70717	9.57433	NA	9.71837	NA	10.1879	NA	9.81867	NA	NA	9.96635	NA	NA	NA	NA	NA	9.40912	NA	9.77378	9.63176	8.97446	NA	9.48921	NA	9.14146	9.41826
P14923	P14923	PLAK_HUMAN	JUP	17	Junction plakoglobin	12.2056	10.9685	10.6696	11.2237	11.8451	10.7185	10.8307	11.752	11.0959	12.3511	11.667	11.7371	10.3849	11.5785	11.7095	11.7947	11.2985	10.4743	10.8307	10.9365	10.5647	10.6693	11.5982	9.70556	11.4974	10.2858	11.7043	11.1837	11.5062	10.6864	11.0282	12.4688	12.0667	11.8438	11.2603	11.3671	11.391	11.9015	11.4856	11.6011	11.4518	10.6651	11.1216	11.6892
Q15046	Q15046	SYK_HUMAN	KARS1	5	Lysine--tRNA ligase	NA	9.84566	9.95963	9.86925	10.2504	10.0531	10.4719	10.1636	10.5349	NA	9.98735	10.3353	10.4491	10.027	10.4399	10.0802	9.98249	10.3907	10.175	10.1586	10.0634	10.4191	9.72963	10.3351	9.97697	10.3685	10.4569	10.0556	9.61325	10.3102	9.77235	10.1303	10.1343	10.1682	10.2319	10.3552	10.4986	10.3927	10.4804	10.5215	10.1667	10.251	10.5309	10.5821
Q96CX2	Q96CX2;Q68DU8	KCD12_HUMAN	KCTD12	12	BTB/POZ domain-containing protein KCTD12	12.917	13.0232	13.2752	13.0822	13.1489	13.0157	13.0932	13.0214	13.2953	12.8013	12.7975	12.83	13.2416	12.7097	12.8762	12.8029	12.8507	13.2188	13.0511	13.1448	12.9167	13.2336	13.094	13.206	12.9175	13.0842	12.8352	13.1054	13.1969	13.1003	12.7191	12.8745	12.8049	13.1276	12.9833	13.0945	13.2037	13.0415	13.1328	12.7761	13.1859	13.1102	12.9518	13.0038
P03952	P03952	KLKB1_HUMAN	KLKB1	3	Plasma kallikrein	NA	9.32992	NA	NA	9.38839	8.95713	9.3441	9.48239	8.66593	10.3299	9.49553	9.9035	9.33858	9.95139	NA	NA	NA	9.92078	9.46002	9.27885	9.82272	8.70485	9.55705	9.07845	9.64197	NA	9.74502	NA	9.88606	9.43513	9.63732	NA	9.84006	9.4003	9.91291	10.1165	9.17235	10.555	10.0259	10.2957	9.79512	9.65527	10.028	9.78385
P01042	P01042	KNG1_HUMAN	KNG1	1	Kininogen-1	NA	NA	NA	NA	NA	NA	NA	NA	NA	NA	NA	NA	NA	NA	NA	NA	NA	NA	NA	NA	NA	NA	NA	NA	NA	NA	NA	NA	NA	NA	NA	NA	NA	NA	NA	9.89907	9.18137	10.3986	9.9877	10.1929	10.1779	10.0016	10.1486	9.84544
Q5T750	Q5T750	KPLCE_HUMAN	KPLCE	2	Protein KPLCE	10.4243	10.3522	10.187	11.6245	11.5923	10.522	10.0026	11.4545	10.7181	12.0184	11.1589	11.2148	10.0785	13.1997	11.3438	11.2239	11.1483	10.3217	11.2008	10.9121	10.3376	10.2224	10.6841	9.25142	11.4942	10.3573	11.2807	10.7648	NA	10.4961	10.9269	11.6804	11.1456	11.1175	10.5829	NA	11.5229	11.0439	11.2866	10.9642	10.6842	10.6983	10.9233	11.1352
Q14974	Q14974	IMB1_HUMAN	KPNB1	11	Importin subunit beta-1	10.7626	10.9754	10.956	10.4533	11.0374	10.4448	11.0281	10.8542	10.8537	10.7646	10.8557	10.6897	10.7065	10.5566	10.7565	10.6081	10.8139	10.7592	10.681	10.7343	11.0457	10.6554	10.4893	10.9836	10.8365	10.8921	10.6751	10.547	10.7254	10.5658	10.6077	10.3549	10.5271	10.9173	10.4997	11.0376	10.883	10.9404	10.6124	10.8362	10.888	10.9496	11.0031	10.9862
Q5T749	Q5T749	KPRP_HUMAN	KPRP	3	Keratinocyte proline-rich protein	10.1541	9.8618	9.66752	11.3078	11.1121	10.417	10.7056	11.7108	11.4404	12.0333	10.4033	10.7988	8.96668	12.5142	11.0765	11.4781	10.0837	10.2177	10.1359	9.64436	9.00605	9.49987	10.5367	NA	10.6483	NA	10.2899	9.96463	9.88457	9.88353	10.5239	11.9038	10.9639	10.6021	10.3208	NA	9.95748	10.1369	11.0118	9.40832	10.5122	10.4326	10.2413	10.7789
P04264	P04259;P04264	K2C1_HUMAN	KRT1	42	Keratin, type II cytoskeletal 1	19.5638	17.6818	17.4416	19.0482	18.5061	17.709	17.6618	18.4424	17.7733	19.2381	18.59	19.2476	17.1454	18.8462	18.9111	18.6587	17.8683	17.5702	17.4527	17.6556	17.8282	17.6643	18.7804	16.4089	18.6952	17.0967	18.6402	17.9037	18.6316	17.6081	17.8774	19.0516	18.8057	18.5272	18.4222	18.0508	18.1624	18.7084	18.3363	18.301	18.1604	17.3877	17.9546	18.5327
P13645	P13645	K1C10_HUMAN	KRT10	33	Keratin, type I cytoskeletal 10	18.0833	16.1149	16.4518	18.457	17.3229	16.512	16.3908	17.1074	16.07	17.9445	17.1117	17.68	15.971	18.7809	17.0064	17.2787	16.2763	16.2345	16.5505	16.1595	17.1122	16.037	17.7592	15.6067	16.9246	15.8407	17.2499	16.3948	17.2644	16.5738	16.5355	17.6185	17.6192	17.3911	16.4156	16.9772	16.9869	17.2944	17.5936	17.1736	16.7062	16.2663	16.628	17.4468
P13646	P13646;P19012;Q99456	K1C13_HUMAN	KRT13	10	Keratin, type I cytoskeletal 13	9.90174	NA	NA	9.9234	NA	10.673	8.55318	10.2775	9.43817	11.8974	9.30095	11.8487	NA	9.76366	10.8685	13.699	11.675	NA	NA	NA	9.84096	10.5676	10.0553	NA	12.9529	11.0317	12.4732	9.76914	NA	10.8404	NA	13.46	10.0965	10.7241	9.94372	12.484	NA	12.3632	10.1625	10.7883	12.143	9.78268	11.8188	NA
P02533	P02533	K1C14_HUMAN	KRT14	14	Keratin, type I cytoskeletal 14	13.7367	11.9068	11.5635	12.8671	12.8881	12.6358	11.8494	12.7522	12.2456	13.3805	13.1004	13.2635	11.5873	13.1651	12.8167	13.0361	12.2155	12.073	11.8537	11.9182	11.9704	12.1455	13.1243	11.1782	12.8438	11.7208	12.7961	11.8702	12.5268	11.9852	11.8191	13.5096	13.1551	13.0776	12.3204	12.4196	13.0845	13.1092	12.9002	12.9741	12.6064	11.9084	12.4664	12.7837
P08779	P08779	K1C16_HUMAN	KRT16	28	Keratin, type I cytoskeletal 16	15.5361	14.4299	13.6819	14.5149	14.7679	14.6922	13.4226	14.7325	13.766	15.1142	15.7613	15.6154	13.84	14.7606	14.6243	14.9413	14.2774	13.6216	13.7777	13.8663	13.9406	14.2557	15.939	12.7308	15.6526	13.3492	14.9695	13.5633	14.3169	13.6295	13.3249	15.8524	15.1149	14.7899	13.8614	15.1545	15.5396	15.4939	15.1702	15.8723	14.3399	13.5677	14.2131	14.6834
Q04695	Q04695	K1C17_HUMAN	KRT17	14	Keratin, type I cytoskeletal 17	11.0809	10.3028	9.7777	10.5959	10.8424	12.0413	9.65992	10.8522	10.1728	10.8245	11.6291	11.1428	10.3246	11.1155	10.1929	11.0717	10.2514	9.73022	9.63536	10.0652	10.069	10.1549	11.34	9.51009	11.2505	9.75553	10.9396	10.3327	10.3248	10.4633	10.1572	11.6488	11.0123	10.9597	10.4646	11.7201	10.8127	11.2091	10.9088	11.9434	10.6384	10.7977	10.4672	10.4485
P35908	P35908	K22E_HUMAN	KRT2	39	Keratin, type II cytoskeletal 2 epidermal	17.9067	16.1693	16.5927	18.1967	17.4584	16.5241	16.4085	17.3553	16.1001	17.7912	16.9947	17.6077	16.0721	19.3527	17.1966	17.2631	16.4012	16.4616	16.7514	16.1963	16.7203	16.1339	17.7762	15.932	16.9651	16.1017	17.3301	16.5822	17.2711	16.5141	16.5283	17.7135	17.5968	17.1462	16.5394	17.0721	16.8287	17.2527	17.149	17.0926	16.5493	16.2965	16.5919	17.2678
P12035	P12035	K2C3_HUMAN	KRT3	2	Keratin, type II cytoskeletal 3	NA	NA	NA	NA	NA	NA	NA	NA	NA	NA	NA	NA	NA	NA	NA	10.6554	NA	NA	NA	9.41419	NA	NA	NA	NA	NA	NA	NA	NA	NA	NA	NA	NA	NA	NA	NA	NA	NA	NA	NA	NA	NA	NA	NA	NA
Q15323	Q15323;O76009	K1H1_HUMAN	KRT31	4	Keratin, type I cuticular Ha1	NA	NA	NA	NA	NA	NA	NA	NA	NA	NA	9.8397	10.158	NA	NA	NA	11.5046	NA	NA	NA	NA	NA	9.83893	NA	NA	NA	NA	NA	NA	NA	NA	NA	NA	12.5194	NA	9.28188	NA	10.3575	NA	NA	NA	NA	NA	10.0436	NA
O76011	O76011	KRT34_HUMAN	KRT34	3	Keratin, type I cuticular Ha4	NA	NA	NA	NA	NA	NA	NA	NA	NA	NA	NA	NA	NA	9.74471	NA	11.2861	9.88858	NA	9.70763	NA	NA	9.91218	NA	NA	NA	NA	NA	NA	NA	NA	NA	NA	12.0631	NA	9.88513	NA	9.45801	9.42852	NA	NA	NA	NA	NA	NA
P19013	P19013	K2C4_HUMAN	KRT4	21	Keratin, type II cytoskeletal 4	15.0546	NA	13.2725	NA	13.8716	13.9444	12.5119	12.8687	14.0907	15.0876	13.5611	14.8964	12.7929	14.4083	12.258	16.1312	14.2213	13.6598	12.7427	NA	13.39	13.2269	14.3845	NA	15.4595	13.6697	14.8878	13.2249	14.2048	NA	NA	15.6273	15.0228	13.9913	NA	14.7904	NA	13.6663	14.36	15.4732	14.4251	13.1519	14.3507	14.9201
P13647	P13647	K2C5_HUMAN	KRT5	28	Keratin, type II cytoskeletal 5	15.6335	13.8515	13.7197	15.0161	14.7328	14.5644	13.8501	14.6672	13.9087	15.2989	14.8677	15.4104	13.5521	15.7133	14.9541	14.8182	14.2178	13.8044	13.9266	13.9136	14.0142	14.0537	15.1195	12.8241	14.7661	13.4166	14.8596	13.7763	14.5196	13.9821	13.808	15.4239	14.8939	14.8068	14.0535	14.6519	14.7131	15.1178	14.7342	14.8051	14.4165	13.612	14.216	14.6083
P02538	O95678;P02538;P48668	K2C6A_HUMAN	KRT6A	17	Keratin, type II cytoskeletal 6A	14.3163	13.0897	12.7161	12.8674	13.8532	13.9828	12.2958	13.5014	12.6216	13.6151	14.9025	14.7238	13.0694	13.3932	13.3505	13.9452	13.1421	12.969	12.9615	12.9653	13.1474	13.4404	15.0375	12.0735	14.8368	12.3714	14.2631	12.5931	13.2874	12.9264	12.5694	15.1448	13.9633	13.9353	12.4573	14.2803	14.6577	14.5246	14.3837	15.3662	13.5177	13.1769	13.139	13.8107
P04259	P04259;P48668	K2C6B_HUMAN	KRT6B	5	Keratin, type II cytoskeletal 6B	13.4155	12.2201	11.6862	11.9968	12.3402	13.9844	11.2015	12.6452	11.462	12.6089	14.5046	14.181	12.5309	12.5456	12.3333	12.562	12.2237	12.2124	11.9506	12.3239	12.6013	12.1716	14.4733	11.3117	14.2592	11.6088	13.424	11.778	11.9886	11.8454	11.6868	14.0804	13.0183	12.6567	11.5477	13.4247	13.8917	13.4937	13.3438	15.3148	12.5212	12.5868	12.3851	13.599
Q7Z794	Q7Z794	K2C1B_HUMAN	KRT77	14	Keratin, type II cytoskeletal 1b	12.0725	10.4359	10.678	12.3404	10.7248	9.77657	10.283	10.6038	9.97803	11.1886	10.9807	11.7219	10.2162	11.3879	10.0683	11.1423	NA	10.0317	10.2992	10.6072	12.1033	10.3289	11.3204	9.69036	10.6024	10.7617	11.3994	10.4793	10.7441	10.1868	10.967	11.126	11.0142	10.9354	9.91718	10.8171	11.2196	11.2249	12.0449	11.6937	9.97061	9.81718	10.5969	11.3384
Q8N1N4	Q8N1N4	K2C78_HUMAN	KRT78	9	Keratin, type II cytoskeletal 78	12.5049	10.7923	11.1281	12.4115	11.2789	11.1911	10.7107	11.4554	10.5642	12.2601	11.6395	12.4418	10.5189	12.6826	11.7173	11.9353	11.2554	10.844	10.9162	10.9881	10.8782	10.6999	11.7833	10.1982	11.5776	10.6571	11.9354	11.0526	11.6081	11.0727	11.2971	12.3179	11.7753	11.4117	11.12	11.6687	11.281	11.9686	11.7355	11.3913	11.2354	10.4969	11.1751	11.5232
P05787	P05787	K2C8_HUMAN	KRT8	2	Keratin, type II cytoskeletal 8	NA	NA	9.12555	NA	NA	10.2447	9.17571	NA	NA	NA	NA	NA	NA	NA	NA	NA	NA	NA	NA	9.13822	NA	NA	NA	NA	8.87939	NA	NA	NA	NA	10.6032	NA	NA	NA	NA	NA	NA	9.40159	NA	NA	NA	NA	NA	NA	9.9481
Q6KB66	Q6KB66	K2C80_HUMAN	KRT80	5	Keratin, type II cytoskeletal 80	11.4657	10.3199	9.87403	10.7482	10.1457	9.91169	9.78528	10.1133	9.3529	11.0091	10.5102	11.1053	9.66908	11.4101	9.98481	10.1778	9.94957	9.74576	9.7431	10.0845	10.3706	9.53469	10.6978	9.06381	10.6932	NA	10.9897	9.93038	10.5497	10.1329	9.93666	11.0669	10.4555	9.89645	10.3065	10.0745	10.3832	10.6613	10.7087	11.059	10.0502	10.0817	10.2809	10.6111
P78386	P78386	KRT85_HUMAN	KRT85	4	Keratin, type II cuticular Hb5	NA	NA	NA	NA	NA	NA	NA	NA	NA	NA	NA	NA	10.4905	NA	NA	12.1638	NA	NA	NA	NA	NA	10.4358	NA	NA	NA	NA	NA	NA	NA	NA	NA	NA	12.9375	NA	10.6534	NA	10.4306	NA	11.0708	NA	NA	NA	11.208	11.1831
O43790	O43790	KRT86_HUMAN	KRT86	7	Keratin, type II cuticular Hb6	NA	10.0662	NA	NA	NA	NA	NA	11.8911	NA	NA	NA	11.0354	10.3056	10.6485	11.1477	13.1602	11.0402	NA	NA	10.6325	NA	11.7485	11.0997	NA	NA	10.977	11.6987	NA	11.0801	11.308	NA	NA	14.225	NA	11.4708	12.6555	11.0195	NA	NA	NA	NA	NA	11.6141	10.9817
P35527	P35527	K1C9_HUMAN	KRT9	27	Keratin, type I cytoskeletal 9	18.1787	16.5672	15.8959	17.0669	17.0048	16.1289	16.2554	17.0426	16.5325	18.2097	17.6107	18.2447	15.9121	17.0609	17.8052	17.457	16.7508	16.2483	15.9663	16.3822	15.8733	16.4499	17.3355	14.7201	17.2225	15.7438	17.512	16.583	17.3455	16.0228	16.529	17.7024	17.4938	16.8118	17.3241	16.5868	16.5386	17.2761	16.4971	16.9281	16.4622	15.9478	16.6204	17.0071
Q6YP21	Q6YP21	KAT3_HUMAN	KYAT3	3	Kynurenine--oxoglutarate transaminase 3	9.73087	9.44283	9.15043	9.94843	9.37287	9.04626	9.74717	9.82189	9.93761	9.79906	NA	NA	9.47673	9.63269	10.0906	10.4013	9.94717	9.79546	9.61555	9.52329	NA	9.56536	9.48692	9.52301	9.47797	10.0722	9.65885	9.46015	9.4974	9.77076	10.0859	9.50176	9.29959	NA	10.0282	NA	9.11561	9.28998	NA	9.84634	9.05554	9.63286	NA	9.54163
Q16719	Q16719	KYNU_HUMAN	KYNU	4	Kynureninase	9.04511	10.0851	10.2667	10.1811	10.1202	10.7084	9.91988	9.61247	9.71557	9.81529	10.1649	10.3235	10.6688	10.0732	9.53653	10.1112	9.9476	10.0975	10.8497	9.90845	10.868	10.1084	10.1833	10.108	10.3544	10.0815	10.4486	9.48634	10.4485	10.7062	10.8983	10.6864	10.337	NA	10.668	9.5801	9.52794	10.211	10.3599	10.2393	10.3022	9.7533	9.69787	9.66418
P11279	P11279	LAMP1_HUMAN	LAMP1	5	Lysosome-associated membrane glycoprotein 1	11.2651	11.3285	11.395	11.3735	11.133	10.6683	10.8103	10.7676	10.7848	11.1578	11.1646	11.1936	10.9299	10.9383	11.2331	10.8256	11.0103	10.8611	11.3875	11.2414	10.8625	10.6039	10.8416	10.9626	10.8189	10.8289	10.9725	11.2658	11.0794	10.6329	10.7278	10.9174	11.0128	10.7124	10.8414	11.1632	11.3502	11.1991	10.7851	10.6387	10.8196	11.0615	11.0827	11.0414
P13473	P13473	LAMP2_HUMAN	LAMP2	4	Lysosome-associated membrane glycoprotein 2	10.4703	11.2273	11.8263	11.0484	10.7585	11.3061	11.0843	11.3322	11.3646	11.3765	11.6139	11.9474	11.1262	11.2002	11.2842	11.0357	11.3674	11.5737	11.861	11.771	11.3985	11.2761	11.0557	11.4465	11.7976	11.6201	11.33	11.2776	11.3828	11.6661	11.182	10.7639	11.4616	11.0587	11.6389	12.0393	11.4348	11.455	11.4536	11.6541	12.2676	12.029	12.1655	12.2079
P28838	P28838	AMPL_HUMAN	LAP3	23	Cytosol aminopeptidase	12.9251	13.1365	12.9685	12.8721	12.8876	12.8804	12.9407	12.8864	13.091	12.8629	12.9603	12.8814	13.0982	12.8594	12.8678	12.8598	13.0472	13.0548	12.9804	12.9603	13.172	13.0379	12.9288	13.059	13.247	13.0038	12.898	12.6446	12.9717	13.0185	13.0372	12.9943	12.8333	12.9048	13.1217	12.7232	12.8404	12.6989	12.8486	12.939	12.7845	12.6081	12.62	12.9205
Q14847	Q14847	LASP1_HUMAN	LASP1	10	LIM and SH3 domain protein 1	13.6546	13.6177	13.8073	13.2238	13.2423	13.4563	13.3983	13.3942	13.6447	13.1721	13.3641	13.1775	13.8297	13.1986	13.2618	13.2257	13.2678	13.4678	13.6562	13.6482	13.4083	13.6402	13.2859	13.4023	13.1219	13.5014	13.4079	13.5083	13.5472	13.6439	13.2145	13.4048	12.9071	13.0959	13.4223	13.2794	13.5458	13.4352	13.4148	13.2776	13.3921	13.1558	12.8828	13.1869
P31025	P31025	LCN1_HUMAN	LCN1	3	Lipocalin-1	12.062	11.9337	10.376	11.602	11.4082	12.1528	11.2456	11.445	10.6353	12.8352	13.4825	11.6186	11.2918	11.6456	12.3392	11.7813	11.5637	10.6211	10.5275	10.9911	11.4951	13.438	11.7613	10.7717	11.2274	11.1477	12.8011	14.7617	11.0743	10.8827	11.1053	11.9238	14.3835	11.5242	10.8891	11.0349	10.9153	11.2406	10.5604	11.4815	11.251	10.6367	10.8881	10.8716
P13796	P13796	PLSL_HUMAN	LCP1	40	Plastin-2	14.3033	14.5161	14.5466	14.734	14.5394	14.7524	14.5591	14.6011	14.5871	14.1427	14.328	14.4862	14.7964	14.6782	14.7438	14.5843	14.5636	14.5341	14.5162	14.485	14.8213	14.9051	14.7272	14.6343	14.7227	14.6708	14.2846	14.4283	14.4193	14.8038	14.581	14.7098	14.6931	14.7004	14.6368	14.3487	14.5163	14.5018	14.7621	14.6809	14.9075	14.9779	14.8171	14.6063
P00338	P00338	LDHA_HUMAN	LDHA	21	L-lactate dehydrogenase A chain	15.1633	15.0729	15.1268	14.9516	15.0243	15.1177	15.4133	15.3083	15.4645	14.8632	15.0365	15.0228	15.3063	14.9358	14.979	15.205	15.5253	15.5	15.0725	15.0735	15.0352	15.1723	15.0162	15.5012	15.3531	15.1981	14.9864	14.9165	15.0756	15.1398	15.0091	14.9985	15.273	15.1524	15.3606	14.9082	14.9745	14.8039	14.9055	14.8866	14.8818	15.4052	15.0912	15.2075
P07195	P07195	LDHB_HUMAN	LDHB	16	L-lactate dehydrogenase B chain	14.7826	14.7574	14.8036	14.5686	14.5601	14.6357	14.724	14.6706	14.8602	14.6701	14.4668	14.6272	14.9095	14.4636	14.4303	14.4725	14.6423	14.7311	14.8436	14.7337	14.7786	14.8179	14.8207	14.8368	14.5769	14.7053	14.706	14.784	14.8156	14.8198	14.7467	14.7584	14.6882	14.5506	14.7695	14.5848	14.6452	14.3282	14.4921	14.5469	14.4555	14.4626	14.299	14.3956
P09382	P09382	LEG1_HUMAN	LGALS1	8	Galectin-1	15.7746	15.9384	16.1577	15.9032	15.7752	15.8111	16.0732	15.777	16.0906	15.6139	15.7931	15.9431	15.983	15.5248	15.7987	15.6032	15.9159	15.9393	16.0628	16.1508	15.9955	15.9431	15.6077	16.0513	15.9597	16.0355	15.977	16.1471	15.9023	15.9121	15.832	15.4858	15.816	15.8553	15.7779	15.726	15.8744	15.8631	16.0001	15.728	15.912	15.9796	15.7116	16.0212
P17931	P17931	LEG3_HUMAN	LGALS3	8	Galectin-3	13.0347	13.3727	13.1771	12.3927	12.3563	12.5928	12.4967	12.3853	12.8642	13.3358	13.2803	13.2594	12.5525	11.9597	12.0664	12.6313	12.6783	12.5533	13.2478	13.2557	12.5218	12.3827	12.5966	12.6675	12.6466	12.6105	13.2512	13.0457	13.2847	12.5956	11.9977	12.6599	12.7728	12.7462	12.7015	13.1929	13.294	12.8334	12.1909	12.2723	12.4194	12.6296	12.5765	12.2923
P47929	P47929	LEG7_HUMAN	LGALS7	5	Galectin-7	10.3074	9.827	9.55539	9.90881	9.94441	9.49041	NA	10.0358	9.70404	10.2002	10.5839	10.4009	9.22344	9.86605	11.2178	10.1324	9.87927	9.37415	9.65519	NA	9.39248	10.2552	9.84844	9.06692	10.0862	9.2241	10.113	NA	9.57856	9.11665	9.7157	10.4277	10.8769	9.70784	8.96695	9.81235	9.30656	10.2824	10.5782	11.0726	10.3605	9.57109	9.90402	9.99937
O00182	O00182	LEG9_HUMAN	LGALS9	3	Galectin-9	10.5484	10.6787	10.7052	10.8542	11.03	10.9372	10.7988	10.9168	10.8658	10.3448	10.362	10.5112	11.1316	10.5615	10.8476	10.4074	10.4664	11.109	10.3566	10.3608	10.417	10.8553	10.4487	11.1572	10.3216	10.6721	10.7266	10.057	10.4641	10.9311	11.161	10.5487	10.0901	11.0414	10.6271	9.44355	10.4521	10.0486	10.6338	10.6953	10.4719	10.2154	10.5026	10.3566
Q99538	Q99538	LGMN_HUMAN	LGMN	6	Legumain	NA	10.7518	10.7949	10.3276	10.7799	10.7244	10.8258	10.4109	10.7482	10.6872	NA	11.3202	10.6329	10.7105	10.3937	10.4649	10.4779	10.1289	10.8202	10.7401	10.8596	10.702	10.9046	10.8328	10.6212	10.7309	10.7066	10.648	11.1504	10.1889	10.5377	10.685	10.7792	10.9892	9.97081	11.0319	11.0843	11.072	10.0925	10.8599	10.9907	11.0409	11.2764	10.8554
P38571	P38571	LICH_HUMAN	LIPA	3	Lysosomal acid lipase/cholesteryl ester hydrolase	11.7377	11.9296	11.9867	11.832	11.7404	11.8107	11.4954	11.4081	11.6029	11.7156	11.8941	11.8925	11.4906	11.4326	11.5034	10.8932	11.6538	11.6106	11.8158	12.0307	11.4945	11.786	11.6115	11.3428	11.4284	11.0727	11.3281	12.1527	11.7264	11.8209	11.3203	11.6219	10.752	11.2458	10.7181	12.2112	12.4823	12.1277	11.6875	12.0201	11.928	11.5185	11.5327	11.5265
P02545	P02545	LMNA_HUMAN	LMNA	25	Prelamin-A/C	11.2078	11.162	11.5417	10.6999	11.427	11.1829	11.8092	11.7568	11.6185	10.7899	10.1338	11.4606	11.6457	10.1102	11.2062	11.1906	11.1201	11.4226	11.1209	11.4939	11.0697	11.6953	10.9704	11.5729	11.9248	11.4876	10.5354	10.3853	10.8502	11.3693	10.6586	11.1049	11.1685	11.2905	11.2757	11.5536	11.7104	11.9973	11.9832	11.8279	12.0958	11.9094	11.7327	11.8377
P20700	P20700	LMNB1_HUMAN	LMNB1	3	Lamin-B1	9.42486	9.57179	9.87265	9.28083	NA	9.1595	10.2443	10.1886	9.91495	NA	NA	10.0888	9.57922	NA	NA	9.81248	9.55036	10.0327	9.12378	9.69923	NA	9.71794	9.25012	10.0327	NA	10.2883	9.73092	NA	9.12063	9.68205	NA	9.65882	NA	NA	8.78944	9.17021	9.794	9.68334	10.2561	9.56662	9.83795	9.68687	9.64301	9.35082
Q07954	Q07954	LRP1_HUMAN	LRP1	8	Prolow-density lipoprotein receptor-related protein 1	10.8146	11.0037	10.9563	10.9119	11.3471	10.8379	10.7971	10.8574	10.5005	10.8668	11.4468	11.1062	11.0511	10.7661	11.3654	11.2378	11.1696	11.2018	10.5303	10.7314	11.2641	10.7941	11.025	10.6324	10.7828	10.5834	11.09	10.5854	11.2002	10.8048	10.8477	11.3008	11.519	11.1193	10.9442	10.5879	10.8645	10.9206	11.283	11.3693	11.1361	10.9642	11.4076	11.2178
P42704	P42704	LPPRC_HUMAN	LRPPRC	5	Leucine-rich PPR motif-containing protein, mitochondrial	9.97866	9.60601	9.83733	9.77502	10.0312	9.71144	9.84745	9.78511	9.75152	NA	NA	10.0719	10.0333	NA	NA	NA	9.98853	9.8078	10.0056	9.8643	NA	9.66514	NA	10.0576	NA	9.5154	9.45163	NA	NA	9.73808	NA	9.61919	9.21865	9.51916	9.06073	9.67282	9.85076	9.5667	9.35597	10.2295	9.37046	10.0415	9.71112	9.58945
Q8N386	Q8N386	LRC25_HUMAN	LRRC25	2	Leucine-rich repeat-containing protein 25	10.0867	9.84956	10.1646	10.0089	10.3741	9.73814	10.3345	9.95532	9.85706	9.83164	10.4641	9.66937	10.4065	9.47038	9.54266	9.42224	10.2088	9.51058	10.055	10.2898	10.2734	10.1943	10.3515	9.733	10.8214	9.97432	9.75281	9.86528	10.0925	10.0587	10.231	10.2995	9.96476	10.2602	10.647	9.92027	9.46606	10.239	10.2248	10.1217	10.3167	10.1948	10.3861	10.1398
Q96AG4	Q96AG4	LRC59_HUMAN	LRRC59	2	Leucine-rich repeat-containing protein 59	9.2011	9.46579	9.64808	9.12176	9.17161	9.67998	9.7724	9.65888	9.94872	8.8543	NA	9.60242	9.56276	NA	9.62109	9.26325	9.68787	9.4571	9.76516	9.28255	NA	9.83061	NA	9.87853	9.45231	9.49254	NA	NA	9.05411	9.48062	NA	NA	NA	NA	9.53301	NA	8.83672	8.81139	8.9548	9.50748	9.43698	9.50235	9.61786	9.02758
Q9UK45	Q9UK45	LSM7_HUMAN	LSM7	2	U6 snRNA-associated Sm-like protein LSm7	NA	10.7764	10.5497	10.8149	10.7214	10.793	10.9863	10.9214	10.9329	10.4289	10.6182	10.5967	10.5862	10.3293	10.8375	10.4651	10.7707	11.0778	10.6914	10.5991	11.0748	11.1536	10.2986	10.8273	10.548	10.9442	11.0284	10.1007	10.3808	10.6252	10.7151	10.6131	10.0434	10.6295	10.8079	10.441	10.2987	10.2025	9.89606	10.5087	10.0505	10.6197	10.6725	10.3887
P33241	P33241	LSP1_HUMAN	LSP1	6	Lymphocyte-specific protein 1	12.7326	12.554	12.4282	11.7165	12.3143	12.3144	12.5436	12.3721	12.7226	12.2108	12.3465	11.4702	12.993	11.751	11.6098	12.2767	12.2956	12.5692	12.6468	12.3465	12.4939	12.6458	12.1745	12.4293	12.1259	12.476	12.0618	11.9881	12.2148	12.7118	12.1224	12.0413	11.9373	12.1652	12.2763	12.3628	12.5201	12.3723	12.4851	12.2845	12.6121	12.2992	12.1728	12.2699
P09960	P09960	LKHA4_HUMAN	LTA4H	17	Leukotriene A-4 hydrolase	11.3907	11.3349	11.4041	11.1781	11.4409	11.399	11.1182	11.0097	11.0635	11.2082	11.3002	11.1922	11.4102	11.2759	11.3919	10.8974	11.0417	10.9706	11.4655	11.4226	11.5518	11.4332	11.5525	11.1853	11.1398	11.0591	11.2046	11.3615	11.5157	11.6076	11.5314	11.4803	11.3385	11.0165	10.8997	11.3744	11.4697	11.055	11.2672	11.1216	11.211	10.7835	10.9729	10.9592
P02788	P02788	TRFL_HUMAN	LTF	6	Lactotransferrin	11.6398	14.6577	14.9373	16.1376	14.1159	15.688	13.0138	13.791	14.537	14.5478	15.5616	14.477	14.7661	16.0225	17.2035	14.7338	13.9272	12.9985	13.7301	15.0441	14.373	14.6427	16.0085	14.011	13.3934	14.7576	14.5664	14.8246	15.3926	15.0739	15.3015	16.1784	15.5398	14.1532	14.6501	12.8996	14.4273	14.6091	13.2146	14.9985	14.7852	12.6031	13.7942	14.131
P51884	P51884	LUM_HUMAN	LUM	2	Lumican	9.57812	10.344	11.2094	11.8587	10.8817	11.557	9.84028	10.667	10.3522	10.275	11.0917	10.5682	11.253	11.9487	12.7101	10.183	10.1751	10.2213	10.4994	11.445	11.0701	10.7723	12.0587	10.4959	10.4124	10.496	10.4978	11.5165	11.4195	11.689	11.3853	12.52	11.4001	11.437	10.836	11.4015	11.3004	10.7018	10.6494	11.8579	11.6733	10.6666	11.2233	10.9535
O75608	O75608	LYPA1_HUMAN	LYPLA1	4	Acyl-protein thioesterase 1	10.6337	10.8054	10.9231	10.836	10.9078	10.8533	10.798	10.4457	11.0415	10.7621	10.7143	10.8479	10.7735	11.1888	10.4852	10.7221	11.003	10.943	10.703	10.6277	11.1108	10.9154	10.7504	10.6726	10.8259	10.9668	10.7666	10.5655	10.7683	10.7707	11.0437	10.7235	9.96151	11.0774	10.4813	10.658	10.8364	10.6313	10.8165	10.4732	10.5792	10.9535	10.6422	10.6577
Q9Y5Y7	Q9Y5Y7	LYVE1_HUMAN	LYVE1	9	Lymphatic vessel endothelial hyaluronic acid receptor 1	9.86765	10.249	9.94049	10.8704	10.9398	11.4429	13.0328	13.3492	12.8406	13.2235	13.3832	11.6683	12.7437	13.5722	13.8003	15.597	15.7172	15.2132	11.0621	10.7196	11.4105	11.6181	11.878	13.6687	14.3521	13.8194	11.5617	12.6072	11.784	13.0529	12.7806	13.561	15.9645	15.3833	15.8008	12.051	11.7432	11.0135	12.1246	13.1316	12.4987	15.4034	15.4284	15.3535
P61626	P61626	LYSC_HUMAN	LYZ	4	Lysozyme C	10.7662	11.2155	10.4205	11.4106	11.516	11.9037	11.3355	11.8758	10.9024	12.2361	11.4197	10.5983	11.6089	11.8013	11.4419	12.0901	12.1987	10.9149	10.1371	10.8541	11.5151	11.0739	12.0703	10.9797	11.4725	11.2423	11.0887	11.3103	11.1616	12.8449	11.2991	12.1801	12.2514	11.8609	11.4807	11.3232	10.8844	11.1051	11.2639	11.3026	12.0713	11.1999	11.3679	11.181
O00754	O00754	MA2B1_HUMAN	MAN2B1	17	Lysosomal alpha-mannosidase	11.9741	12.2521	12.0475	11.8454	11.7907	11.6822	11.9601	12.0387	12.051	11.8498	11.9434	11.9799	11.6839	11.5445	11.7793	11.8133	11.8731	11.7954	11.9879	12.1887	11.8098	11.7631	11.7758	12.0977	12.0936	11.8878	12.0458	11.9631	11.9661	11.7537	11.8512	11.7429	12.1497	11.8745	12.2184	12.2799	12.2785	12.2464	11.7062	12.2304	12.1716	11.918	12.2342	12.2045
O00462	O00462	MANBA_HUMAN	MANBA	9	Beta-mannosidase	11.2994	11.2588	11.3065	10.9996	11.3791	10.8684	10.4273	10.5123	10.5022	11.2492	11.3659	11.0818	11.1878	10.7515	10.9003	10.9535	10.5382	10.7683	11.0764	11.2165	10.9162	10.8659	10.822	10.8369	10.8526	10.5282	11.3351	10.8562	11.3588	10.8199	11.2963	11.0699	11.0185	10.7822	10.7366	11.2164	11.0849	11.1674	10.8473	11.224	10.8603	10.5173	10.8711	10.5273
P55145	P55145	MANF_HUMAN	MANF	3	Mesencephalic astrocyte-derived neurotrophic factor	9.90493	10.3237	9.90834	9.88384	10.1307	10.0049	10.7124	10.3462	10.3032	NA	NA	10.0557	9.89488	9.93245	NA	9.88536	9.82658	10.1244	9.63424	9.8124	9.77602	9.92942	NA	10.2359	10.1854	9.76379	10.6207	10.366	10.0869	10.0229	10.3272	10.3405	10.4262	10.0354	10.5072	9.90273	9.83465	10.0227	10.013	10.4472	9.98455	10.2822	9.99776	10.2834
Q02750	Q02750	MP2K1_HUMAN	MAP2K1	2	Dual specificity mitogen-activated protein kinase kinase 1	9.29677	9.60282	9.99576	9.74485	10.1903	9.47114	10.3601	10.3819	10.1032	NA	9.66862	9.47589	9.65349	NA	NA	9.64019	9.72465	9.74437	9.95459	9.89446	9.4669	9.76145	10.1379	10.119	9.96376	10.0928	9.78655	9.54403	10.1418	9.80986	NA	9.10544	9.51318	9.96257	9.97831	10.25	10.0043	10.0334	10.1357	10.3439	10.015	10.0958	10.0869	9.92299
P27816	P27816	MAP4_HUMAN	MAP4	9	Microtubule-associated protein 4	10.5291	10.4101	10.1634	9.83872	9.69033	9.76206	10.0949	10.1049	10.102	9.78067	9.83218	9.84087	10.3279	9.66695	NA	10.0332	9.69262	9.98343	10.0992	10.2399	9.46727	10.3155	10.2188	10.1243	10.0005	10.2293	10.0606	10.1455	9.90029	10.1729	9.64933	9.8097	9.34056	9.53855	9.98867	9.67358	10.0242	9.65072	9.77209	10.1533	9.71349	9.79834	9.50117	9.75849
P28482	P27361;P28482	MK01_HUMAN	MAPK1	10	Mitogen-activated protein kinase 1	11.8966	12.2024	11.7789	11.7218	12.2361	11.9219	11.991	11.9242	11.8547	11.9569	11.488	12.0598	11.9969	11.7801	11.738	12.0509	12.0045	11.5882	11.9722	11.8047	12.0454	12.1426	11.7768	11.9736	11.7554	11.6714	11.7393	11.8748	11.8068	11.7815	11.8627	11.795	11.8197	12.2005	11.7428	11.8476	11.8654	11.7444	11.9306	11.9151	11.9233	11.9484	11.9379	11.8719
O15264	O15264	MK13_HUMAN	MAPK13	2	Mitogen-activated protein kinase 13	11.9355	11.9554	12.1292	11.5396	NA	11.5927	11.5703	11.523	11.1654	11.8197	12.5769	12.1937	11.7014	12.0417	12.5288	12.1916	11.4253	11.0732	11.4471	12.1562	11.8752	11.5077	11.608	11.8004	11.3338	11.4706	11.702	12.2523	11.7219	11.2924	12.1333	11.9336	12.0577	11.9013	11.6101	11.2121	11.7096	11.4756	11.4624	11.7209	10.9766	NA	11.151	11.4315
Q16539	Q16539	MK14_HUMAN	MAPK14	2	Mitogen-activated protein kinase 14	10.7165	10.7114	10.7707	10.6752	10.5989	10.9199	11.0631	11.027	10.9707	10.0553	11.131	10.3479	10.8571	10.9107	11.0378	10.6061	11.1156	10.459	10.7468	11.4427	NA	11.1097	11.0338	10.935	10.7179	10.6311	10.7432	10.6331	10.9042	10.7663	10.378	10.6876	10.1172	10.9354	10.9378	10.6713	10.861	10.8194	10.7246	10.2353	11.1656	11.333	10.6645	10.5719
Q15691	Q15691	MARE1_HUMAN	MAPRE1	8	Microtubule-associated protein RP/EB family member 1	11.6737	11.6412	11.8881	11.4995	11.5397	11.5257	11.9677	12.0403	11.9032	10.9684	11.4757	11.6023	11.8989	11.3159	11.5293	11.8479	11.9848	11.8946	11.8424	11.5289	11.3142	11.7977	11.1823	11.7566	11.52	12.0225	11.283	12.1781	11.4944	11.5139	11.3731	11.7151	11.3229	11.7487	11.7307	11.6022	11.7945	11.8408	11.7742	11.4326	11.4364	11.9139	11.6743	11.567
P29966	P29966	MARCS_HUMAN	MARCKS	2	Myristoylated alanine-rich C-kinase substrate	11.5078	11.2346	11.3652	10.7187	10.9684	10.5644	11.5959	11.48	11.608	10.2866	10.4883	11.1832	10.9887	10.4407	10.8853	10.4941	10.67	11.0587	11.1341	10.9006	10.9865	10.7385	10.6678	11.4635	11.1823	11.2712	10.7329	11.2639	10.9308	10.9733	10.9022	10.1756	10.3741	11.129	11.0349	10.8223	11.1991	11.1535	10.7977	10.4903	10.6813	11.1163	11.0982	10.9589
P31153	P31153	METK2_HUMAN	MAT2A	6	S-adenosylmethionine synthase isoform type-2	10.316	10.1443	10.2367	10.3926	10.5985	10.542	10.3566	10.5328	10.6484	10.3703	10.2579	10.1178	10.2911	9.82676	10.1534	10.5096	10.3568	10.5235	10.2647	10.2525	10.2223	10.5959	10.7274	10.4163	10.2353	10.4001	10.2718	10.2843	10.378	10.4836	10.5288	10.3914	10.504	10.3908	10.6019	10.5259	10.6106	10.2085	10.1814	10.2651	10.3097	10.2003	9.95534	10.2249
Q9NZL9	Q9NZL9	MAT2B_HUMAN	MAT2B	7	Methionine adenosyltransferase 2 subunit beta	11.3738	11.1955	11.0032	11.0786	11.1813	10.9483	11.2423	10.9014	11.2709	11.1133	10.9989	10.9174	11.2412	10.9633	11.116	11.0907	11.0091	11.1094	11.032	11.1857	11.1493	11.1392	11.029	11.1938	11.1011	11.1421	10.9054	11.0359	11.0309	11.1891	10.9244	10.9645	11.1096	11.0542	11.1129	10.7996	10.9022	10.8626	10.7773	10.9166	10.8938	10.9636	11.05	11.0539
P40925	P40925	MDHC_HUMAN	MDH1	14	Malate dehydrogenase, cytoplasmic	13.7596	13.6929	13.8994	13.7488	13.7819	13.8622	13.749	13.5411	13.7752	13.7867	13.8569	13.7785	13.9129	13.7684	13.8199	13.6089	13.4955	13.8665	13.7073	13.7053	13.9411	13.8268	13.613	13.7717	13.5202	13.7995	13.8968	13.9398	13.7767	13.9221	14.1423	13.7547	13.6056	13.5487	13.5647	13.5337	13.5113	13.394	13.784	13.6504	13.5292	13.2985	13.2791	13.4367
P40926	P40926	MDHM_HUMAN	MDH2	16	Malate dehydrogenase, mitochondrial	13.0028	13.3038	13.3766	13.403	13.2596	13.3464	13.2298	13.1123	13.3088	13.1385	13.1095	13.1134	13.2671	12.8685	13.2708	13.1519	12.9877	13.1197	13.3361	13.1784	13.2134	13.3589	12.9865	13.423	12.9903	13.2275	13.0505	13.2387	13.0074	13.2739	13.1599	13.084	12.7433	12.8937	13.0801	12.7071	12.8648	12.9273	12.8554	13.0574	12.9439	12.5331	12.5568	12.8091
P48163	P48163	MAOX_HUMAN	ME1	9	NADP-dependent malic enzyme	12.2209	11.838	11.7594	11.5427	11.3543	11.5504	11.1517	11.3746	11.3439	11.7995	11.7227	11.7763	11.7557	11.6894	11.3638	11.3081	11.2116	11.2957	11.9071	11.8173	11.9451	11.645	11.8108	11.395	11.8086	11.4098	11.9547	11.8796	11.8848	11.625	11.6508	11.6616	11.5462	11.5988	11.6165	11.8282	12.1053	11.8983	11.7787	11.5402	11.6316	11.5505	11.5721	11.7491
P23368	P23368	MAOM_HUMAN	ME2	12	NAD-dependent malic enzyme, mitochondrial	11.6614	11.5436	11.9524	12.2432	11.6595	11.9732	11.743	11.7156	11.772	11.4088	11.7817	11.7744	11.7364	11.9607	12.0118	11.6019	11.4717	11.3294	11.8451	11.9411	11.5733	12.0623	11.4524	11.9024	11.5357	11.6223	11.6092	11.4738	11.361	12.046	11.7517	12.0115	11.1672	11.6466	11.7176	11.4665	11.5859	11.7227	11.5944	11.8898	11.9292	11.3252	11.426	11.4123
Q12866	Q12866	MERTK_HUMAN	MERTK	7	Tyrosine-protein kinase Mer	10.0372	10.367	10.2328	10.0371	10.6538	10.5045	9.97412	10.5069	10.1137	11.7297	12.2092	11.7983	11.8041	12.2989	12.4533	11.8582	11.8256	11.3879	10.2902	10.5721	10.8307	10.557	11.1229	10.4188	10.9395	10.5902	11.7235	11.6986	11.6268	11.7755	11.5202	11.9627	12.1717	11.8951	12.0428	11.6344	11.0389	11.236	11.2648	11.9204	11.1311	11.3585	11.4319	11.5404
Q14696	Q14696	MESD_HUMAN	MESD	2	LRP chaperone MESD	11.9783	11.112	11.8133	11.6142	11.3961	11.5533	11.3998	11.6662	11.489	10.8106	11.1807	11.6182	11.8171	NA	11.523	10.7859	11.6451	10.9531	11.5604	11.3076	11.6592	11.0663	NA	11.7332	12.1241	11.5019	10.7847	11.192	11.4046	11.6828	NA	12.518	10.7938	12.0759	11.4214	10.5871	10.9317	11.2888	NA	11.1716	11.3025	11.2394	NA	11.3568
P14174	P14174	MIF_HUMAN	MIF	2	Macrophage migration inhibitory factor	13.4383	13.3173	13.7995	13.7707	13.5512	14.014	13.8198	13.9167	14.3431	13.5607	13.529	13.2761	13.6056	13.2021	14.1921	13.5966	13.489	13.9818	13.7344	13.706	13.4884	13.4944	13.2822	13.6669	13.912	13.8495	14.2121	14.0831	13.4977	14.0652	13.5957	13.313	13.8185	13.5187	14.2567	12.8563	12.7571	12.8832	13.1679	12.8576	13.171	13.3902	13.5473	13.2389
Q7Z6M3	Q7Z6M3	MILR1_HUMAN	MILR1	2	Allergin-1	8.73235	9.06317	8.76024	NA	NA	9.55593	8.94435	NA	9.1688	10.9343	10.6628	10.233	10.6241	10.5432	10.98	11.1152	11.2028	10.5448	NA	9.14672	NA	9.30819	NA	9.53428	9.47436	10.4815	10.3034	NA	10.5733	10.7337	10.1385	10.8187	10.9083	11.2299	11.0186	9.98572	9.51555	10.0558	10.1111	10.4139	9.88604	9.84815	10.168	10.5957
P03956	P03956	MMP1_HUMAN	MMP1	9	Interstitial collagenase	NA	NA	NA	NA	NA	NA	NA	NA	NA	11.3144	11.5005	11.5616	11.1954	11.309	11.2295	11.3838	11.2942	10.1005	NA	NA	NA	NA	NA	8.7094	NA	NA	10.9535	11.5476	11.2137	10.9961	10.6877	10.952	11.179	11.1798	10.8804	10.1966	9.84754	10.3638	10.6021	10.6615	10.2905	10.922	11.1115	10.7448
P50281	P50281	MMP14_HUMAN	MMP14	3	Matrix metalloproteinase-14	10.2839	10.9543	10.4486	11.5452	11.037	11.0382	11.0539	11.324	10.6119	10.7999	11.4348	11.6229	11.3418	12.1028	11.757	11.7621	11.7139	11.1282	10.7464	10.7827	11.3827	11.2096	11.5017	10.8929	11.2322	10.9831	10.4405	10.3461	10.8294	11.4781	10.6663	11.2426	11.6001	11.4369	11.1842	11.1226	11.0838	11.0931	11.4235	11.4633	11.4865	11.5721	12.1259	11.8221
P08253	P08253	MMP2_HUMAN	MMP2	10	72 kDa type IV collagenase	9.68684	9.98314	9.15463	12.0054	12.2374	12.1059	9.90582	10.2522	9.68427	NA	10.0799	9.96611	11.6677	11.8959	12.1577	10.3792	10.1837	9.89364	9.7638	9.61772	12.1615	11.3576	12.1319	10.0078	10.3028	9.78729	9.99072	9.8142	9.82596	11.478	11.7327	11.9716	10.5193	9.92909	9.83022	NA	8.80393	NA	10.937	11.2643	11.029	9.46901	9.77166	10.0473
P14780	P14780	MMP9_HUMAN	MMP9	20	Matrix metalloproteinase-9	10.3692	12.8959	10.4395	11.008	10.9943	10.4932	12.5881	12.9786	12.3537	10.614	11.0418	11.0626	11.1974	10.8773	11.0401	13.6429	13.2181	12.4427	10.4765	10.3263	11.1966	10.4172	11.1212	12.6951	14.8692	12.8107	10.5516	10.7608	10.6037	11.0978	10.9599	10.7322	13.3109	13.302	13.3952	10.3523	10.1917	10.6134	10.2923	11.773	11.071	12.7631	12.8453	12.5987
P22033	P22033	MUTA_HUMAN	MMUT	2	Methylmalonyl-CoA mutase, mitochondrial	9.63782	12.3221	10.0528	10.6278	NA	11.1339	10.1025	10.3952	9.52057	11.3113	NA	10.6769	10.4968	NA	NA	11.3967	NA	NA	10.8194	10.2455	10.7731	NA	11.3206	9.94236	10.2625	9.717	10.7575	NA	10.9288	NA	10.6654	NA	NA	11.1423	10.3412	NA	10.994	NA	9.67024	NA	9.67527	NA	10.5044	9.66485
P34949	P34949	MPI_HUMAN	MPI	4	Mannose-6-phosphate isomerase	9.7661	10.0776	10.1441	10.0517	10.223	10.0386	9.75827	9.23412	10.0345	9.76109	NA	10.7883	10.1579	10.37	9.47566	10.3793	9.95445	10.1649	10.2145	10.3781	10.3959	9.83545	10.7996	10.0391	10.0793	9.99193	10.2786	11.6266	10.3567	9.8765	10.7923	9.95038	10.7171	10.4815	10.008	10.3821	10.1307	10.0665	9.89923	10.3364	9.83723	9.55875	9.5821	9.68107
Q00013	Q00013	EM55_HUMAN	MPP1	2	55 kDa erythrocyte membrane protein	NA	8.8557	8.91139	9.01606	9.3228	NA	8.92992	8.37323	8.67422	NA	NA	NA	8.6635	NA	NA	8.84957	NA	NA	8.8606	8.9822	9.52445	8.96644	NA	NA	NA	8.87481	NA	NA	9.13486	NA	NA	NA	NA	NA	NA	8.77228	9.25825	8.97279	8.80887	NA	8.72803	8.89726	8.90093	NA
P22897	P22897	MRC1_HUMAN	MRC1	45	Macrophage mannose receptor 1	11.8062	11.6726	11.8812	12.1471	12.1554	12.1004	12.3376	12.4105	12.424	12.4668	12.5766	12.5534	12.8176	12.8787	12.9635	13.4082	13.2604	12.9184	11.9422	11.8782	12.2518	12.103	12.2437	12.3565	12.463	12.4123	12.0993	12.1978	12.3162	12.6585	12.5988	12.7684	13.2954	13.2204	13.0903	12.585	12.4505	12.6031	12.8724	13.0777	12.9313	13.5066	13.7151	13.5861
P26038	P15311;P26038;P35241	MOES_HUMAN	MSN	38	Moesin	14.6745	14.6967	14.6317	14.4843	14.5335	14.7186	14.6573	14.708	14.8562	14.3388	14.4291	14.4616	14.8688	14.3732	14.48	14.5026	14.4931	14.7054	14.8098	14.7849	14.8691	14.9841	14.751	14.8395	14.9276	14.7633	14.6778	14.5724	14.6263	14.7298	14.8366	14.7963	14.7515	14.6546	14.9197	14.8366	14.8174	14.626	14.7497	14.6855	14.8258	14.7192	14.6658	14.7816
Q13126	Q13126	MTAP_HUMAN	MTAP	5	S-methyl-5'-thioadenosine phosphorylase	10.8616	10.1961	10.6561	10.2861	10.6926	9.94858	10.508	10.5853	10.3591	10.1509	11.1695	10.4462	10.6736	10.743	11.0819	10.5676	10.7316	10.4601	10.5851	10.262	11.3292	10.7149	10.3794	10.6694	10.5641	10.3597	10.2226	10.8092	10.73	10.3321	10.4134	10.715	10.2515	NA	10.3602	10.8238	10.4603	10.7619	10.2136	10.7285	10.7828	10.9536	10.5171	10.4988
Q86UE4	Q86UE4	LYRIC_HUMAN	MTDH	2	Protein LYRIC	10.1512	10.1599	9.98407	9.85669	10.0905	10.0038	10.2679	9.9881	10.0043	NA	NA	10.0005	10.2411	9.66456	9.51346	9.93725	9.97046	9.71705	10.1974	10.1125	9.25109	10.2412	10.1285	10.2077	10.5001	10.1562	9.47652	9.51941	9.74354	10.0065	10.2156	NA	NA	NA	9.55936	9.77695	9.77036	9.95293	10.0882	10.0741	10.0689	9.74856	10.2301	10.0458
P11586	P11586	C1TC_HUMAN	MTHFD1	4	C-1-tetrahydrofolate synthase, cytoplasmic	NA	NA	9.20147	9.33114	9.00418	NA	9.50739	9.64834	9.28601	NA	NA	10.0686	9.46195	NA	NA	NA	9.66318	9.58066	NA	9.41532	NA	9.49536	NA	9.35325	NA	9.40152	NA	9.35872	NA	9.01216	NA	NA	NA	NA	9.28818	10.3001	9.73194	9.49701	10.293	9.77358	10.2503	9.79558	10.0125	9.62321
P58546	P58546	MTPN_HUMAN	MTPN	4	Myotrophin	11.6234	11.4161	11.504	11.1591	11.0494	11.1731	11.3633	11.184	11.3992	11.2284	11.0965	11.1851	11.1436	11.2879	11.262	11.0536	11.2656	11.4155	11.025	11.6094	11.1436	11.424	10.1106	11.4374	11.2716	11.3033	11.3216	11.6569	11.2479	11.2828	11.524	11.1827	11.0427	11.4693	11.4942	11.0907	11.3488	11.0425	11.3041	10.9115	11.1458	11.5466	10.848	10.8189
P53602	P53602	MVD1_HUMAN	MVD	4	Diphosphomevalonate decarboxylase	9.98841	9.53955	9.59996	9.74404	9.69253	9.44446	9.87836	9.94213	9.74973	10.251	9.99755	9.95438	9.39415	8.54125	9.44841	NA	9.78344	9.5726	9.62686	9.70115	9.46848	9.73573	9.50897	9.85261	9.79746	9.75432	9.6633	10.3244	9.87507	9.63354	NA	NA	9.33593	9.97785	9.703	9.89437	9.43655	9.47114	9.41782	NA	9.30779	9.62179	9.64058	9.6303
Q969H8	Q969H8	MYDGF_HUMAN	MYDGF	4	Myeloid-derived growth factor	11.5293	11.8622	11.5065	11.7525	11.2031	11.8534	11.4515	11.6085	11.5318	11.6641	11.2681	11.3218	11.5749	11.3868	11.4742	11.2284	11.1422	11.0259	11.4446	11.7359	11.4519	11.5346	11.445	11.3829	11.3633	11.2626	11.5539	11.5483	11.5893	11.5314	12.0277	11.4932	11.2807	11.4726	11.4136	11.8666	11.8111	11.9502	11.9159	11.5309	11.8434	11.5311	11.1997	11.281
P35579	P35579	MYH9_HUMAN	MYH9	29	Myosin-9	10.5388	9.8376	10.5893	NA	10.4655	10.3192	10.9554	10.7765	10.7903	10.6887	9.88595	10.3539	11.0162	10.2111	10.7602	10.6191	10.3857	10.5986	10.5676	10.2399	10.3935	10.373	9.95838	10.4095	10.8115	10.5447	11.6133	9.42742	9.73873	10.5569	10.1404	10.378	10.5357	10.268	10.3852	11.5619	10.8691	11.955	12.166	11.1539	12.1331	12.0466	11.724	11.4064
P60660	P60660	MYL6_HUMAN	MYL6	8	Myosin light polypeptide 6	12.0802	12.1766	12.6592	11.9508	11.937	11.8146	12.7444	12.4784	12.7406	11.8271	11.7588	12.2455	12.592	11.368	11.8742	12.1661	12.0291	12.6737	12.458	12.492	12.3844	12.386	11.7528	12.3836	12.4693	12.55	11.7965	12.2156	12.0904	12.2496	11.9107	11.681	11.6981	11.981	11.9636	12.6176	12.827	12.8403	12.8865	12.4917	12.828	13.022	12.6439	12.9205
P17050	P17050	NAGAB_HUMAN	NAGA	8	Alpha-N-acetylgalactosaminidase	12.0087	12.0981	12.0293	12.2981	12.3428	11.9381	11.8635	11.8595	12.0613	12.0941	12.2194	12.3228	11.9756	12.0886	11.8298	11.8574	11.693	11.8919	12.1504	12.176	12.0482	12.1884	11.8723	12.1928	11.8566	12.0379	12.0849	11.9866	12.1104	12.1047	12.0393	11.8299	12.1258	12.071	12.2137	11.9627	11.8754	12.2165	12.1435	12.2904	12.1648	12.0008	11.9243	12.1194
Q9UJ70	Q9UJ70	NAGK_HUMAN	NAGK	11	N-acetyl-D-glucosamine kinase	12.3863	12.4563	12.4503	12.5084	12.7133	12.4023	12.3362	12.247	12.3226	12.2395	12.417	12.4503	12.496	12.4952	12.1858	11.9833	12.1294	12.0574	12.3303	12.5543	12.7675	12.8656	12.4532	12.3567	12.3274	12.3718	12.3461	12.422	12.3794	12.3799	12.7352	12.7469	12.2449	12.1002	12.2344	12.5562	12.6129	12.4426	12.597	12.7212	12.7054	12.2683	12.2677	12.4586
P43490	P43490	NAMPT_HUMAN	NAMPT	10	Nicotinamide phosphoribosyltransferase	11.9967	12.0964	11.9509	11.6412	11.9249	11.8099	11.9637	11.7124	11.92	11.5303	11.7964	11.9321	11.9909	11.7756	12.0147	11.451	11.9964	12.1333	12.0207	11.7556	11.9561	11.6316	11.8374	11.6049	11.7884	11.7268	11.9222	11.8499	12.0198	11.9205	11.9508	11.7636	11.9461	12.2582	11.9467	12.2954	12.051	11.9258	12.2143	12.0734	12.1239	12.1824	12.2357	12.1592
Q9NR45	Q9NR45	SIAS_HUMAN	NANS	4	Sialic acid synthase	11.1968	10.7917	11.3011	11.0913	NA	11.0037	11.2445	11.2063	10.9065	NA	10.9475	11.1165	10.7198	10.9829	11.3316	10.9664	11.0574	10.8059	11.0154	10.7519	11.6512	11.0974	11.0215	11.1236	11.0433	11.0375	10.7909	10.8091	11.2623	10.835	10.6997	10.9228	10.7826	10.16	10.8094	11.8546	10.7971	10.543	10.8254	10.6239	10.4493	10.7795	10.3269	10.4763
Q6XQN6	Q6XQN6	PNCB_HUMAN	NAPRT	4	Nicotinate phosphoribosyltransferase	10.2324	10.2859	10.1341	10.6857	10.9186	10.9128	10.6932	10.6167	10.897	10.4613	10.212	10.2946	10.9583	11.015	11.4213	10.8566	10.7171	10.7323	10.0515	10.6222	11.1595	11.072	11.4034	11.2614	10.9333	10.9631	10.3271	10.3257	10.6239	10.7235	10.8181	11.055	10.7456	11.2883	10.693	NA	10.0455	9.74942	10.4501	10.6029	10.5066	10.428	10.4206	10.5651
O43776	O43776	SYNC_HUMAN	NARS1	5	Asparagine--tRNA ligase, cytoplasmic	10.3427	10.5574	10.7687	10.7141	10.3439	10.6074	10.7716	10.5739	11.1772	10.4907	10.1573	NA	10.737	10.137	10.3051	10.6357	10.4948	10.74	10.7688	10.76	10.1835	10.71	10.3339	11.0388	10.5364	11.0742	10.1705	10.6607	10.7822	10.781	10.5908	10.4159	10.1516	10.5204	10.3818	10.8621	10.866	10.9159	10.9046	10.8869	11.0105	10.9568	11.1289	10.8391
P49321	P49321	NASP_HUMAN	NASP	4	Nuclear autoantigenic sperm protein	NA	10.1954	10.3923	10.2252	10.4431	10.2111	10.6049	10.6785	10.6308	10.155	10.3969	10.1661	10.5063	10.4655	10.5272	10.5665	10.741	10.5351	10.2933	10.059	10.4288	10.5025	10.0995	10.3315	10.2435	10.6482	NA	9.71399	10.5703	10.2931	9.69462	10.2542	10.2746	10.7047	9.95139	10.4344	10.2982	10.0955	10.8492	10.1919	10.2794	10.5173	10.3701	10.2473
Q8NCW5	Q8NCW5	NNRE_HUMAN	NAXE	4	NAD(P)H-hydrate epimerase	11.4071	11.1322	11.2846	10.7983	11.4653	11.4222	11.0969	11.5282	11.0998	11.3788	11.8108	11.458	11.1462	11.7722	11.6706	10.8812	11.1094	11.6992	11.6531	11.0335	11.1337	11.1942	10.5884	11.4805	11.3528	11.5971	11.2597	11.6707	11.562	11.2586	11.5539	11.1121	11.4639	11.4222	11.6409	11.2076	10.5683	10.4056	11.1088	11.0593	10.4488	11.2484	11.0517	11.2572
P19878	P19878	NCF2_HUMAN	NCF2	4	Neutrophil cytosol factor 2	9.90689	10.3194	10.7479	10.1979	10.0688	10.2848	10.1073	9.92196	10.2832	NA	NA	10.1216	10.2612	9.79492	9.53382	9.83637	9.76698	9.95195	10.4799	10.4568	10.1195	10.4123	9.84892	10.0374	10.4227	10.3356	9.94709	9.56088	10.2323	9.9626	9.94936	10.2247	9.29972	9.92093	9.71188	10.5076	10.9409	10.7889	10.5992	10.5321	10.8595	10.5741	10.5584	10.0615
Q15080	Q15080	NCF4_HUMAN	NCF4	9	Neutrophil cytosol factor 4	11.4718	11.3105	11.3864	11.3395	11.2413	11.5358	11.7025	11.5961	11.4846	11.1042	11.2493	11.255	11.52	11.3713	11.6549	11.0232	11.1806	11.3418	11.4122	11.3315	11.2812	11.7669	11.2448	11.6996	11.0269	11.2551	10.8828	11.2522	11.1519	11.2244	11.0683	11.3174	10.5021	11.2207	11.2069	11.4003	11.2956	11.4935	11.345	11.2506	11.3553	11.6437	11.1405	11.0202
P19338	P19338	NUCL_HUMAN	NCL	3	Nucleolin	10.7012	10.0445	9.70416	NA	NA	NA	9.91184	9.89792	9.63105	10.3239	10.321	NA	9.40418	NA	NA	NA	NA	NA	9.67605	9.61269	NA	9.51679	NA	NA	9.48748	NA	NA	NA	NA	10.5511	NA	NA	10.1486	NA	9.89277	10.1098	9.60541	10.2207	10.1008	9.89348	9.565	10.0467	9.98213	10.0398
Q9UN36	Q9UN36	NDRG2_HUMAN	NDRG2	2	Protein NDRG2	10.5951	10.0036	10.0194	10.1457	10.5659	9.96658	10.4424	10.5004	10.6554	9.56308	10.1633	NA	10.3682	9.86593	10.2067	10.3795	10.7418	10.3867	10.1489	9.86098	10.5876	10.1475	10.5243	10.6303	10.6762	10.1319	9.87398	NA	10.0089	10.4331	10.1493	10.0665	10.5482	10.6274	10.4028	9.93945	10.1049	9.75025	10.5901	10.1469	10.4602	10.6842	10.5436	10.757
Q15843	Q15843	NEDD8_HUMAN	NEDD8	3	NEDD8	11.6998	11.654	11.7924	11.1937	11.6221	10.9258	11.3153	11.5528	11.0885	11.8629	NA	11.6	11.4398	11.2852	11.3284	11.593	11.2835	11.3542	11.6432	11.2711	11.4247	11.2015	11.573	11.0939	11.2558	11.3218	11.1518	12.3027	11.5531	11.3676	11.5116	10.9192	11.3114	11.5707	11.1862	11.2806	11.3958	11.3902	11.1303	12.0662	11.2863	10.579	11.3594	11.2557
Q9UMX5	Q9UMX5	NENF_HUMAN	NENF	3	Neudesin	9.99395	10.6656	10.3775	10.7264	10.4391	10.3161	10.3105	10.8376	10.5631	NA	10.4456	10.6922	10.7692	10.8033	NA	10.8763	10.7185	10.5374	10.5595	10.3899	10.6992	10.1138	10.7336	10.7958	10.6279	10.6517	10.5244	NA	10.4173	10.5296	NA	10.6113	10.9336	10.5054	10.6098	10.3376	10.2964	10.4329	10.1244	NA	9.59229	10.2682	10.1523	10.5188
O14745	O14745	NHRF1_HUMAN	NHERF1	3	Na(+)/H(+) exchange regulatory cofactor NHE-RF1	10.8173	10.3454	10.9772	10.1662	10.1525	9.88709	10.7728	10.9432	10.6139	10.182	10.6331	10.7228	10.2814	10.2103	10.4263	10.8673	10.8355	10.9565	10.9842	10.7837	9.94415	10.7331	10.3877	10.9254	10.5427	10.5162	10.1741	10.4835	10.6441	10.3751	10.0072	10.6989	9.97377	10.8214	10.4737	10.7788	10.7051	10.6305	10.3196	9.97806	10.6577	10.4755	10.4244	10.8024
Q5JS37	Q5JS37	NHLC3_HUMAN	NHLRC3	2	NHL repeat-containing protein 3	9.78436	9.94804	9.96009	9.55797	9.97269	9.59065	9.2	9.57738	9.41705	10.1031	NA	NA	NA	NA	NA	9.70692	NA	8.83145	9.81679	9.89093	9.8026	9.57676	10.0299	9.91078	9.61008	9.22776	NA	9.65432	NA	9.31495	NA	NA	10.0613	NA	NA	9.88153	10.3368	9.37841	10.0422	9.97002	NA	9.69767	10.0573	9.6214
Q96TA1	Q96TA1	NIBA2_HUMAN	NIBAN2	9	Protein Niban 2	10.5832	10.4872	10.6692	10.4128	10.3266	10.5436	10.806	10.6129	10.7213	10.4281	10.2711	9.93861	10.74	9.98007	10.5537	10.5908	10.6357	10.6985	10.6169	10.4228	10.3371	10.7256	10.4094	10.6693	10.5329	10.6876	10.0771	10.1139	10.3483	10.1362	10.3652	10.0343	9.91264	10.7964	10.5055	10.4371	10.7693	10.4213	10.7314	10.6655	10.6813	10.9114	10.5662	10.72
Q9UFN0	Q9UFN0	NPS3A_HUMAN	NIPSNAP3A	5	Protein NipSnap homolog 3A	10.8841	10.9542	10.8932	11.5497	11.5292	11.7014	10.6646	11.2928	11.0718	11.7969	NA	11.761	11.0901	NA	11.1452	11.2742	10.9119	NA	11.1511	11.5531	11.6548	11.4305	11.6284	10.7618	11.3327	11.2804	11.6948	11.0111	11.2117	11.4048	11.4496	11.5804	NA	NA	11.9724	10.5259	10.8068	11.161	10.867	NA	11.0568	10.5377	10.954	10.7565
Q9NQR4	Q9NQR4	NIT2_HUMAN	NIT2	7	Omega-amidase NIT2	9.53852	10.2373	10.3069	10.3979	10.3038	10.3588	10.19	10.011	10.4152	10.6039	10.1056	NA	10.5932	10.4057	NA	10.3102	10.3689	10.4137	10.0889	10.111	10.4576	10.1149	10.9218	10.3809	10.205	10.1827	10.4047	10.5958	10.3995	10.1161	10.3952	10.4376	10.3704	10.4477	10.2437	10.0912	10.0101	9.86414	10.1145	10.1398	10.248	9.77707	10.318	10.2065
Q9BYT8	Q9BYT8	NEUL_HUMAN	NLN	6	Neurolysin, mitochondrial	10.9917	10.9805	10.6781	10.7422	10.5896	10.5232	10.4721	10.3171	10.5133	10.9526	11.4264	10.2055	10.3801	10.769	10.3709	10.8333	10.4494	10.3075	10.6979	10.9433	10.9172	10.7039	10.5137	10.5614	10.4862	10.5136	10.7012	11.0135	10.8525	10.7937	10.8183	10.6929	10.2511	9.99852	10.2341	10.2736	10.5912	10.6329	9.98103	10.8646	10.3864	10.0999	10.0232	10.2612
P15531	P15531;P22392;O60361	NDKA_HUMAN	NME1	9	Nucleoside diphosphate kinase A	13.0557	13.4349	13.3644	13.5893	13.6733	13.6724	13.6184	13.4937	13.6041	13.2768	13.243	13.3441	13.6223	13.2825	13.5934	13.2386	13.2575	13.5176	13.5416	13.4047	13.6028	13.7946	13.5473	13.5378	13.6633	13.4969	13.2595	13.3301	13.4574	13.6618	13.7217	13.5657	13.4467	13.2079	13.513	13.2286	13.4925	13.322	13.3434	13.5193	13.62	13.3991	13.2911	13.5096
P30419	O60551;P30419	NMT1_HUMAN	NMT1	2	Glycylpeptide N-tetradecanoyltransferase 1	9.6757	10.3782	10.0549	9.32759	9.78796	NA	10.2284	10.096	10.2938	8.22148	NA	9.23009	9.84488	9.76946	NA	9.60441	9.82194	9.98204	10.0524	10.1623	9.54405	10.3223	9.55062	10.6334	9.66646	10.3893	NA	9.31478	9.7202	8.88591	9.23373	9.41968	NA	9.27102	9.72896	10.3444	10.059	9.82591	10.1147	9.95219	10.0522	9.61916	10.1871	9.74211
P61916	P61916	NPC2_HUMAN	NPC2	7	NPC intracellular cholesterol transporter 2	14.1724	14.1838	14.4245	14.4548	14.5273	14.5162	14.4812	14.7213	14.5115	14.5835	14.6396	14.5163	14.6111	14.66	14.755	15.0976	15.0264	14.6277	14.206	14.2784	14.5193	14.1955	14.3136	14.6573	14.6527	14.6316	14.4282	14.3715	14.3865	14.6559	14.5065	14.4333	15.0989	14.7752	14.86	13.9758	13.9025	14.2971	14.4398	14.7645	14.3405	14.396	14.8549	14.7412
P55786	P55786;A6NEC2	PSA_HUMAN	NPEPPS	19	Puromycin-sensitive aminopeptidase	11.5191	11.5251	11.622	11.2794	11.1355	11.1591	11.3679	11.2076	11.3917	11.3895	11.3493	11.3356	11.472	11.08	10.8926	11.2467	11.2951	11.2842	11.3627	11.5092	11.3386	11.4029	11.2487	11.407	11.3532	11.2223	11.5408	11.4843	11.4839	11.2583	11.5172	11.203	11.2861	11.2227	11.449	11.4764	11.5099	11.2651	11.2543	11.3365	11.2093	11.302	11.2309	11.2176
Q9BXD5	Q9BXD5	NPL_HUMAN	NPL	11	N-acetylneuraminate lyase	11.9033	11.7103	11.8684	10.7052	10.8183	10.7307	11.6091	11.5011	11.4962	10.9498	11.3075	12.1035	11.0677	10.7772	11.1795	10.5822	11.7943	11.6159	11.8508	11.4617	11.1447	10.7898	10.8278	11.3479	11.2464	11.3032	11.794	11.6108	11.7406	10.3005	10.2806	10.437	11.5312	11.6079	10.9238	11.8745	12.0018	11.7749	11.1715	10.5944	10.8593	11.7025	11.6848	11.676
P16083	P16083	NQO2_HUMAN	NQO2	6	Ribosyldihydronicotinamide dehydrogenase [quinone]	11.7623	11.8047	11.719	11.2384	10.0912	10.1288	11.1814	11.3095	11.2158	11.754	11.7472	11.882	10.2666	NA	NA	11.0988	11.4191	11.3258	11.7841	11.8353	NA	10.1466	10.1744	11.4361	11.1545	11.315	11.614	11.685	11.5057	10.1069	9.85714	10.7732	11.5705	11.3457	11.1156	11.7249	11.6729	11.4159	10.5332	10.0062	9.83044	11.3556	11.06	11.2392
O14786	O14786	NRP1_HUMAN	NRP1	16	Neuropilin-1	11.5629	11.7323	11.3038	12.0427	12.2713	12.1434	11.6278	11.6733	11.4488	12.1835	12.0813	11.8478	12.2165	12.6568	12.5405	12.415	12.1711	11.6896	11.3634	11.4751	12.2286	11.7704	12.119	11.5574	11.8709	11.6578	11.7971	11.6429	11.8062	12.1581	12.1497	12.3497	12.6129	12.4677	12.4635	11.4056	11.5074	11.5819	11.8514	12.4147	11.8384	11.6518	12.0921	12.0519
O60462	O60462	NRP2_HUMAN	NRP2	4	Neuropilin-2	NA	10.6036	10.09	10.5571	10.4771	11.0201	10.2566	10.1393	9.96768	11.1784	9.94359	11.1789	11.0502	11.3058	11.191	11.3918	11.4379	10.8914	10.0304	NA	10.9204	10.3428	10.9009	NA	10.3656	10.2958	10.3044	NA	10.7757	10.4921	11.1329	10.9659	11.4149	10.8832	11.1092	10.4358	10.4417	10.2429	10.4251	10.742	10.5357	11.0329	11.057	10.9055
P46459	P46459	NSF_HUMAN	NSF	2	Vesicle-fusing ATPase	NA	9.26612	9.28748	9.95589	NA	NA	NA	NA	NA	NA	NA	NA	9.36241	NA	NA	NA	NA	NA	NA	10.0381	NA	NA	NA	8.63263	10.0606	NA	NA	NA	NA	NA	NA	NA	NA	NA	NA	9.96135	9.98939	9.75433	9.65358	NA	10.0028	9.12335	9.74345	9.71613
Q9UNZ2	Q9UNZ2	NSF1C_HUMAN	NSFL1C	5	NSFL1 cofactor p47	10.0106	10.387	10.4618	9.85821	10.4072	10.091	10.6947	10.7168	10.6113	10.3406	10.296	10.1827	10.4673	9.35032	10.393	9.77199	10.6955	10.6655	10.1508	10.3629	10.086	10.1295	10.1355	10.4476	10.2656	10.4676	10.2217	9.87605	10.3771	10.2275	10.2488	9.61101	9.55921	10.345	10.5103	10.1397	10.2875	10.2131	10.0609	10.2746	9.68173	10.0908	10.3335	10.4297
Q5TFE4	Q5TFE4	NT5D1_HUMAN	NT5DC1	2	5'-nucleotidase domain-containing protein 1	8.94767	9.51341	9.03684	9.5192	NA	NA	9.02495	8.61194	8.34737	NA	NA	9.31201	8.8975	NA	8.45828	NA	NA	8.93182	10.2498	9.22333	10.6142	9.4845	10.2799	9.34967	9.1324	9.91056	9.28994	9.06427	8.94823	9.36078	9.26774	NA	9.54904	NA	9.05872	9.13172	9.77135	8.7906	8.78393	8.89794	8.91257	8.90552	9.19589	NA
Q02818	Q02818	NUCB1_HUMAN	NUCB1	5	Nucleobindin-1	10.2544	10.5839	9.89288	10.7216	10.7369	10.5925	10.4039	10.5961	10.2104	10.2019	9.58396	9.60723	10.1909	10.1294	9.4591	9.90267	10.5683	10.157	9.8195	10.0644	10.6708	10.141	10.5274	10.211	10.2521	10.1397	9.88827	10.0107	10.1098	10.4622	10.2652	10.6386	10.3677	10.1541	10.0525	10.175	9.84196	10.1443	10.4576	10.6269	10.4579	10.5079	10.4956	10.2124
O43809	O43809	CPSF5_HUMAN	NUDT21	2	Cleavage and polyadenylation specificity factor subunit 5	9.44667	9.23901	8.72935	NA	9.08323	NA	9.26708	8.87109	8.94444	NA	NA	NA	9.12913	NA	NA	NA	9.40393	9.01658	NA	NA	NA	9.18834	NA	9.09327	NA	8.44841	NA	NA	9.61389	9.01875	NA	NA	NA	NA	NA	8.79825	NA	8.80042	9.57787	9.65961	NA	9.128	9.22343	9.19707
Q9UKK9	Q9UKK9	NUDT5_HUMAN	NUDT5	10	ADP-sugar pyrophosphatase	12.2171	12.0189	12.126	11.7561	12.0631	12.0387	12.0003	12.0323	11.9213	11.9174	12.1849	12.037	12.1298	11.9635	11.9383	11.9251	11.9422	12.0771	12.1865	12.0627	12.2588	12.1149	11.9373	11.9234	11.7461	11.806	11.9615	12.0258	11.8986	11.9885	12.1898	12.0553	11.8941	11.7413	11.9351	11.8058	11.8639	11.4791	11.7441	12.0653	11.7014	11.5223	11.7652	11.6
P61970	P61970	NTF2_HUMAN	NUTF2	2	Nuclear transport factor 2	11.6735	11.7642	11.5488	11.631	10.9698	11.9075	11.606	11.7396	11.6515	11.5721	11.9125	11.5371	11.6651	11.5454	11.61	11.6651	11.7115	11.6815	11.316	11.5516	11.316	11.6188	11.4967	11.5711	11.689	11.3768	11.1134	11.7141	11.9188	11.5806	11.7536	11.8032	11.5076	11.0596	11.2657	10.7015	11.3739	10.9717	11.1797	10.9543	10.9175	11.434	10.212	11.1812
Q9NTK5	Q9NTK5	OLA1_HUMAN	OLA1	5	Obg-like ATPase 1	11.5859	11.508	11.408	11.0578	11.3024	11.239	11.3864	11.7086	11.7275	10.934	11.224	11.645	11.4468	11.0637	11.3774	11.7569	12.049	11.5639	11.5639	10.8173	11.5319	11.4559	10.6778	11.8679	11.3423	11.4087	11.1593	NA	11.1351	11.7124	11.0884	11.3708	11.2486	11.2046	11.4095	11.2896	11.2948	11.1944	11.3168	11.2666	11.0163	11.2109	11.1462	11.256
Q92882	Q92882	OSTF1_HUMAN	OSTF1	6	Osteoclast-stimulating factor 1	10.9814	11.0324	11.0667	11.0685	11.1918	10.9726	11.3196	11.2627	11.0847	11.1789	11.1268	11.0054	11.1552	10.9519	10.7158	10.8064	11.2154	11.4695	11.3266	11.0973	11.0599	11.4277	11.1522	11.3277	10.9071	11.2012	10.9293	10.5576	10.7973	10.8769	11.062	10.9933	11.1173	11.3377	11.0739	11.0868	10.8951	11.0908	10.997	11.1733	10.8402	10.9087	11.0664	11.2418
Q96FW1	Q96FW1	OTUB1_HUMAN	OTUB1	6	Ubiquitin thioesterase OTUB1	11.4812	11.4207	11.3528	11.3973	10.9217	11.4299	11.5374	11.3049	11.5778	11.1134	11.0413	11.1172	11.4336	11.3117	11.2754	11.3338	11.0263	11.5761	11.4928	11.3658	11.6913	11.5001	11.3569	11.6976	11.4271	11.1824	11.4846	11.1295	11.3278	11.5438	10.7593	11.1075	11.5397	11.3411	11.5731	11.2955	11.4077	11.4819	11.0975	11.1194	11.337	11.5114	11.3585	11.5318
P07237	P07237	PDIA1_HUMAN	P4HB	21	Protein disulfide-isomerase	12.4629	12.7177	12.7716	12.8463	12.5502	12.5644	13.021	12.9748	12.9979	12.2772	12.2056	12.5817	12.8275	12.3007	12.5377	12.7114	12.7077	12.7348	12.643	12.6986	12.6093	12.7775	12.3495	13.1549	12.963	12.9096	12.328	12.3182	12.4246	12.8207	12.7271	12.5931	12.5441	12.5369	12.8269	12.5263	12.5196	12.5258	12.4243	12.7337	12.5768	12.7253	12.6027	12.5865
Q9UQ80	Q9UQ80	PA2G4_HUMAN	PA2G4	14	Proliferation-associated protein 2G4	11.3261	11.4169	11.6917	11.6432	11.4763	11.8674	11.9665	12.123	12.0855	10.7915	11.2633	11.218	11.5006	11.4907	11.8067	11.71	11.3852	11.7547	11.481	11.6067	11.5458	11.9917	11.2508	11.9767	11.83	12.0428	10.8134	11.1971	11.3063	11.5264	11.8129	11.5119	11.5382	11.4807	11.6249	11.3641	11.5558	11.4515	11.3488	11.827	11.6484	11.8022	11.7095	11.6922
P11940	P11940;Q4VXU2	PABP1_HUMAN	PABPC1	10	Polyadenylate-binding protein 1	10.6243	10.8307	11.0911	10.316	10.3688	10.5318	11.1878	11.0173	11.0146	10.457	10.1844	10.3695	11.2442	9.82166	10.8093	10.0485	10.3967	11.0648	10.7982	10.9683	10.2677	10.6694	9.93401	10.9582	10.7198	11.1362	10.2083	10.5279	10.6141	10.8249	10.5012	9.98038	10.2928	11.0143	10.8192	11.0584	11.1096	11.1175	10.965	11.037	10.8826	11.3478	11.0353	10.684
Q9UNF0	Q9UNF0	PACN2_HUMAN	PACSIN2	3	Protein kinase C and casein kinase substrate in neurons protein 2	NA	NA	9.84693	9.21096	NA	NA	9.9166	NA	9.57284	NA	NA	9.07491	10.2617	NA	NA	NA	NA	NA	9.66609	9.9015	9.41269	9.26981	NA	NA	9.93224	9.34817	NA	NA	NA	NA	NA	9.17816	NA	NA	NA	10.478	10.2467	10.592	10.8081	10.3976	10.5584	10.5941	10.6104	10.3208
P43034	P43034	LIS1_HUMAN	PAFAH1B1	5	Platelet-activating factor acetylhydrolase IB subunit beta	11.0988	10.6931	10.9829	10.672	10.6475	10.862	10.8763	10.7108	10.6507	10.5568	11.1272	10.8331	11.169	10.4069	11.1011	10.5083	10.7389	10.6019	10.9769	11.103	10.6968	11.032	10.4026	10.8163	10.9991	10.4681	10.7494	10.6565	10.7438	10.6897	10.659	10.2858	10.5576	10.822	10.8452	11.0808	11.4166	11.1571	10.8941	10.882	11.168	11.3333	11.0385	11.1707
Q13177	Q13177	PAK2_HUMAN	PAK2	8	Serine/threonine-protein kinase PAK 2	10.2691	10.5045	10.5029	10.2474	10.2089	10.3028	10.7239	10.4104	10.8459	9.29277	NA	NA	10.4544	10.121	10.5123	10.0609	10.2264	10.6887	10.3679	10.6982	10.1522	10.6386	10.1875	10.334	10.402	10.6376	10.0047	10.0984	10.0518	10.2322	NA	10.119	10.6569	10.5017	10.3376	10.225	10.4202	10.4181	10.5106	9.98581	10.1695	10.7592	10.4325	10.248
Q99497	Q99497	PARK7_HUMAN	PARK7	11	Parkinson disease protein 7	13.5117	13.0519	13.2648	12.9502	13.0036	13.048	13.2248	13.3379	13.1077	12.9233	13.2219	13.5883	13.4715	12.9609	13.5376	13.2088	13.1933	13.319	13.1749	13.1619	13.5753	12.9596	12.7402	13.4587	13.2405	13.2821	13.1648	13.3346	13.1508	13.4481	13.4587	13.0508	13.3319	13.3543	13.0964	13.3192	13.3277	12.8622	13.262	13.0204	12.9298	13.4159	13.2178	13.2291
Q53GL7	Q53GL7	PAR10_HUMAN	PARP10	2	Protein mono-ADP-ribosyltransferase PARP10	NA	10.8049	NA	NA	11.3456	NA	NA	NA	NA	NA	NA	NA	NA	NA	NA	NA	NA	NA	NA	NA	NA	NA	NA	NA	NA	NA	NA	NA	NA	NA	NA	NA	NA	NA	NA	10.9744	10.8196	10.8842	10.8664	10.5735	10.7246	10.558	10.3595	10.1093
Q9HBI0	Q9HBI0	PARVG_HUMAN	PARVG	2	Gamma-parvin	NA	10.8918	10.1187	NA	NA	10.2397	10.598	10.1105	10.0395	10.0547	NA	NA	9.96365	NA	9.83375	10.4314	10.5361	10.4547	10.1677	10.3163	NA	10.0316	NA	10.3404	10.0712	10.1441	NA	NA	9.87159	10.4028	9.82451	10.7391	NA	10.3349	10.2174	10.5704	11.8646	NA	10.2072	10.4133	10.1702	10.378	10.6281	9.31104
Q9BVG4	Q9BVG4	PBDC1_HUMAN	PBDC1	3	Protein PBDC1	10.3787	10.0384	10.2135	10.1073	9.69707	10.2315	10.2693	10.2601	10.3058	9.75704	10.5004	10.3776	10.2521	10.5963	9.85401	10.3306	10.5216	10.7795	10.2572	10.5254	10.8407	10.1318	10.431	10.4457	9.99847	10.3416	9.99346	9.73151	9.98274	9.83183	10.4997	10.1219	10.2659	10.5448	9.8852	10.0625	10.2453	10.5412	10.2153	10.0797	10.3191	10.3578	10.1216	9.90519
P61457	P61457	PHS_HUMAN	PCBD1	2	Pterin-4-alpha-carbinolamine dehydratase	10.7007	10.5449	10.6999	11.005	NA	10.6011	10.9857	NA	10.9883	11.3992	10.6082	10.5405	10.972	NA	11.0225	11.0468	10.5696	11.1853	11.056	10.8993	10.648	10.559	10.5716	11.4043	10.7938	11.0742	11.3225	10.8148	11.1594	10.7002	10.8982	11.2531	11.1582	10.9837	10.8907	10.9764	10.7545	10.5328	10.6775	10.8009	10.875	10.3047	10.5125	10.3528
Q15365	Q15365	PCBP1_HUMAN	PCBP1	10	Poly(rC)-binding protein 1	11.3543	11.7061	11.9888	11.6008	12.0696	11.7964	12.2872	12.0441	12.3719	11.2417	11.467	11.6955	12.1868	11.5349	11.6008	11.5525	11.8872	11.9297	11.8989	11.7894	11.7708	12.0394	11.6081	12.0619	11.8632	12.2188	11.4426	11.6946	11.4348	11.7957	11.3992	11.4235	10.6602	11.631	11.5882	11.2604	11.6782	11.9279	12.0983	11.8292	12.0094	11.8766	11.6297	11.8374
Q15366	P57721;Q15366	PCBP2_HUMAN	PCBP2	2	Poly(rC)-binding protein 2	9.72299	10.7077	10.3704	10.4266	10.631	10.9734	10.9809	10.8643	11.028	9.50715	9.95527	10.4032	11.1163	9.42114	10.1292	10.3286	10.6947	11.0681	10.4264	10.6322	10.4108	10.6741	10.4962	10.8942	10.3042	11.0195	10.0165	10.5773	10.5335	11.0454	10.1229	10.8069	9.22296	10.0291	10.7243	10.7019	10.8229	10.6233	10.8306	10.2252	10.769	10.8212	10.7227	10.7176
Q16822	Q16822	PCKGM_HUMAN	PCK2	6	Phosphoenolpyruvate carboxykinase [GTP], mitochondrial	11.289	11.4857	11.2128	11.2164	11.1491	10.9804	10.7879	10.9617	11.0621	11.136	11.081	11.1578	10.8894	10.9801	10.9747	10.9195	10.8022	10.6378	11.3273	11.0063	10.7725	11.1164	10.8836	10.9316	10.8341	11.0454	10.7155	10.7925	10.9341	11.0868	10.899	11.1444	10.7883	10.7147	10.908	10.918	11.0807	11.074	10.8882	10.9552	11.136	11.0129	10.562	10.6959
P22061	P22061	PIMT_HUMAN	PCMT1	5	Protein-L-isoaspartate(D-aspartate) O-methyltransferase	10.8492	11.0078	11.1273	11.2641	11.2288	11.3957	11.2387	11.4249	11.1792	11.0624	11.1281	11.0701	11.0533	10.5976	NA	11.2744	11.5697	10.804	11.1585	11.1938	11.5882	10.9033	10.8578	11.1711	10.9212	11.0535	11.2915	10.0316	11.2508	10.9937	10.9216	10.8882	10.7921	11.1925	11.2675	11.067	11.038	10.9469	10.895	11.031	10.8613	11.1722	10.8257	10.8817
P12004	P12004	PCNA_HUMAN	PCNA	5	Proliferating cell nuclear antigen	10.5779	10.8702	10.8951	11.1915	11.0714	11.3481	11.6128	11.4885	11.4767	10.6516	NA	10.8024	11.2456	10.7256	10.562	11.2187	11.3487	11.2879	10.6911	10.8709	11.0157	11.2424	10.605	11.5183	11.0489	11.6939	10.9253	9.87421	10.6012	11.1738	11.2081	11.3149	10.7125	11.0606	11.3237	11.101	10.6523	10.7553	11.39	11.2354	11.1413	11.1548	11.4943	11.2322
O14737	O14737	PDCD5_HUMAN	PDCD5	4	Programmed cell death protein 5	9.91855	9.9172	9.85536	9.38777	10.2264	NA	10.073	9.8883	10.2046	NA	10.5779	NA	9.83829	NA	NA	NA	9.72764	10.0119	9.56231	9.65023	9.54754	9.81081	9.83304	9.88174	9.93839	10.0046	NA	9.6921	9.60438	10.0225	10.0898	9.97291	10.4985	9.26908	9.86346	9.93829	9.56405	9.71857	9.84001	NA	9.64546	9.85479	10.2052	10.0447
Q8WUM4	Q8WUM4	PDC6I_HUMAN	PDCD6IP	11	Programmed cell death 6-interacting protein	11.0118	11.2677	11.2862	11.0659	10.8397	11.2961	11.5657	11.4289	11.4561	10.9382	11.0453	11.3888	11.4264	10.9198	11.2938	11.1171	11.105	11.1111	11.3051	11.0662	11.0703	11.3988	11.0573	11.5081	11.0811	11.4193	10.857	10.9758	10.8743	11.1365	10.9225	11.0646	10.9864	11.2976	11.1526	11.064	11.1179	11.1132	11.3393	11.082	11.0371	11.1006	11.0897	10.9798
P30101	P30101	PDIA3_HUMAN	PDIA3	25	Protein disulfide-isomerase A3	13.1865	13.4781	13.3718	13.4841	13.235	13.1952	13.7491	13.6532	13.7054	12.9886	13.0059	12.9492	13.3697	12.8669	13.1863	13.4198	13.4091	13.4673	13.1839	13.1638	13.0704	13.2889	12.985	13.7508	13.5783	13.6729	12.9587	13.0195	12.9798	13.4012	13.3405	12.9933	13.2555	13.1548	13.4917	12.9333	13.0548	12.9037	12.9665	13.2686	12.9752	13.3052	13.0442	13.2021
[truncated: 322 more rows]
[truncated: 117 more columns]

## Sheet: S7. Nomic Dataset M1
Protein ID	CHiPSC_M0_A02_Rep 1 G21CHQ8	CHiPSC_M0_A03_Rep 1 G21CHQ8	CHiPSC_M0_A04_Rep 1 G21CHQ8	006_M0_A05_Rep 1 G21CHQ8	006_M0_A06_Rep 1 G21CHQ8	006_M0_A07_Rep 1 G21CHQ8	S2_M0_A08_Rep 1 G21CHQ8	S2_M0_A09_Rep 1 G21CHQ8	S2_M0_A10_Rep 1 G21CHQ8	CHiPSC_LPS_B02_Rep 1 G21CHQ8	CHiPSC_LPS_B03_Rep 1 G21CHQ8	CHiPSC_LPS_B04_Rep 1 G21CHQ8	006_LPS_B05_Rep 1 G21CHQ8	006_LPS_B06_Rep 1 G21CHQ8	006_LPS_B07_Rep 1 G21CHQ8	S2_LPS_B08_Rep 1 G21CHQ8	S2_LPS_B09_Rep 1 G21CHQ8	S2_LPS_B10_Rep 1 G21CHQ8	CHiPSC_IFNy_C02_Rep 1 G21CHQ8	CHiPSC_IFNy_C03_Rep 1 G21CHQ8	CHiPSC_IFNy_C04_Rep 1 G21CHQ8	006_IFNy_C05_Rep 1 G21CHQ8	006_IFNy_C06_Rep 1 G21CHQ8	006_IFNy_C07_Rep 1 G21CHQ8	S2_IFNy_C08_Rep 1 G21CHQ8	S2_IFNy_C09_Rep 1 G21CHQ8	S2_IFNy_C10_Rep 1 G21CHQ8	CHiPSC_EC_D02_Rep 1 G21CHQ8	CHiPSC_EC_D03_Rep 1 G21CHQ8	CHiPSC_EC_D04_Rep 1 G21CHQ8	006_EC_D05_Rep 1 G21CHQ8	006_EC_D06_Rep 1 G21CHQ8	006_EC_D07_Rep 1 G21CHQ8	S2_EC_D08_Rep 1 G21CHQ8	S2_EC_D09_Rep 1 G21CHQ8	S2_EC_D10_Rep 1 G21CHQ8	CHiPSC_HKMT_E02_Rep 1 G21CHQ8	CHiPSC_HKMT_E03_Rep 1 G21CHQ8	CHiPSC_HKMT_E04_Rep 1 G21CHQ8	006_HKMT_E05_Rep 1 G21CHQ8	006_HKMT_E06_Rep 1 G21CHQ8	006_HKMT_E07_Rep 1 G21CHQ8	S2_HKMT_E08_Rep 1 G21CHQ8	S2_HKMT_E09_Rep 1 G21CHQ8	S2_HKMT_E10_Rep 1 G21CHQ8	CHiPSC_HKSA_F02_Rep 1 G21CHQ8	CHiPSC_HKSA_F03_Rep 1 G21CHQ8	CHiPSC_HKSA_F04_Rep 1 G21CHQ8	006_HKSA_F05_Rep 1 G21CHQ8
[truncated: 60 more rows]
[truncated: 113 more columns]

[truncated: 3 more sheets: S8. Nomic Unique Protein IDs, S9. In Silico Digests, S10. Secretome Dataset Kinetics]
